# Supplementary material for: Deep learning-based predictive identification of neural stem cell differentiation
Source: Nat Commun. 2021 May 10;12:2614. doi: 10.1038/s41467-021-22758-0 (PMC8110743; doi:10.1038/s41467-021-22758-0)
Supplement: Supplementary file 3 — Source Data [file 41467_2021_22758_MOESM3_ESM.zip]

Archive with 8 entries (7 files):
- Source data/
- Source data/figure 2.xlsx
- Source data/figure 3.xlsx
- Source data/figure 4.xlsx
- Source data/figure 5.xlsx
- Source data/supplementary fig 2.xlsx
- Source data/supplementary fig 4.xlsx
- Source data/supplementary fig 6.xlsx
