# Supplementary material for: Deep learning-based predictive identification of neural stem cell differentiation
Source: Nat Commun. 2021 May 10;12:2614. doi: 10.1038/s41467-021-22758-0 (PMC8110743; doi:10.1038/s41467-021-22758-0)
Supplement: Supplementary file 3 — Source Data [file 41467_2021_22758_MOESM3_ESM.zip › Source data/figure 2.xlsx]

## Sheet: figure 2b
	Astrocyte 2D	Astrocyte 1D	Astrocyte 0.5D		Neuron 5D	Neuron 3D	Neuron 1D		LDH-NT3 5D	LDH-NT3 3D	LDH-NT3 1D		NT3 5D	NT3 3D	NT3 1D
	9.47	3.07	9.54		83.87	69.32	43.12		80.25	54.78	55.29		61.22	38.73	20.38
	15.05	8.81	11.08		78.26	51.08	67.12		65.98	63.05	52.79		85	50.01	20.66
	3.45	1.96	7.47		84.09	81.88	57.24		60.24	62.35	38.11		80	77.14	21.95
	NeuN	p value
	Astrocyte 2D vs. Astrocyte 1D	0.312
	Astrocyte 2D vs. Astrocyte 0.5D	0.992
	Astrocyte 1D vs. Astrocyte 0.5D	0.141
	Neuron 5D vs. Neuron 3D	0.24
	Neuron 5D vs. Neuron 1D	0.055
	Neuron 3D vs. Neuron 1D	0.367
	NT3 5D vs. NT3 3D	0.223
	NT3 5D vs. NT3 1D	0.017
	NT3 3D vs. NT3 1D	0.095
	LDH-NT3 5D vs. LDH-NT3 3D	0.278
	LDH-NT3 5D vs. LDH-NT3 1D	0.067
	LDH-NT3 3D vs. LDH-NT3 1D	0.157

## Sheet: figure 2c
	Astrocyte 2D	Astrocyte 1D	Astrocyte 0.5D		Neuron 5D	Neuron 3D	Neuron 1D		LDH-NT3 5D	LDH-NT3 3D	LDH-NT3 1D		NT3 5D	NT3 3D	NT3 1D
	90.46	81.25	87.1		10.87	34.48	49.06		21.85	62.82	55		24.18	48.45	76.47
	91.67	84.15	83.9		8.7	48.89	40.96		37.2	35.27	60		33.33	42.48	70
	84.21	86.04	79.07		15.91	38.52	50.43		35.8	30.34	61.9		25.18	45.83	61.47
	GFAP	p value
	Astrocyte 2D vs. Astrocyte 1D	0.155
	Astrocyte 2D vs. Astrocyte 0.5D	0.174
	Astrocyte 1D vs. Astrocyte 0.5D	0.876
	Neuron 5D vs. Neuron 3D	0.01
	Neuron 5D vs. Neuron 1D	0.001
	Neuron 3D vs. Neuron 1D	0.308
	NT3 5D vs. NT3 3D	0.01
	NT3 5D vs. NT3 1D	0.002
	NT3 3D vs. NT3 1D	0.02
	LDH-NT3 5D vs. LDH-NT3 3D	0.395
	LDH-NT3 5D vs. LDH-NT3 1D	0.019
	LDH-NT3 3D vs. LDH-NT3 1D	0.248

## Sheet: figure 2d
NeuN	Astrocyte 2D	Astrocyte 1D	Astrocyte 0.5D		Neuron 5D	Neuron 3D	Neuron 1D		LDH-NT3 5D	LDH-NT3 3D	LDH-NT3 1D		NT3 5D	NT3 3D	NT3 1D			NeuN	p value		GFAP	p value
	0.12874	0.122113	0.222744		0.16124	0.148008	0.174181		0.343613	0.249549	0.104852		0.12744	0.15144	0.141393			Astrocyte 2D vs. Astrocyte 1D	0.933		Astrocyte 2D vs. Astrocyte 1D	0.001
	0.147622	0.128829	0.210271		0.182764	0.130403	0.1734		0.34243	0.216645	0.106445		0.109046	0.168128	0.159537			Astrocyte 2D vs. Astrocyte 0.5D	0.082		Astrocyte 2D vs. Astrocyte 0.5D	<0.001
	0.094235	0.12411	0.145623		0.282963	0.135646	0.161685		0.327487	0.204834	0.099164		0.116909	0.179121	0.078717			Astrocyte 1D vs. Astrocyte 0.5D	0.104		Astrocyte 1D vs. Astrocyte 0.5D	0.031
																		Neuron 5D vs. Neuron 3D	0.197		Neuron 5D vs. Neuron 3D	0.011
GFAP	Astrocyte 2D	Astrocyte 1D	Astrocyte 0.5D		Neuron 5D	Neuron 3D	Neuron 1D		LDH-NT3 5D	LDH-NT3 3D	LDH-NT3 1D		NT3 5D	NT3 3D	NT3 1D			Neuron 5D vs. Neuron 1D	0.405		Neuron 5D vs. Neuron 1D	<0.001
	1.83178	1.35339	1.10328		1.04729	0.899305	1.3051		1.28001	0.967726	0.752769		0.696066	0.887576	1.46129			Neuron 3D vs. Neuron 1D	0.01		Neuron 3D vs. Neuron 1D	<0.001
	1.79079	1.23977	1.07882		0.999386	0.856653	1.29477		1.17235	0.986721	0.694263		0.623094	0.82908	1.33476			NT3 5D vs. NT3 3D	0.011		NT3 5D vs. NT3 3D	0.089
	1.69681	1.20475	1.02762		0.973302	0.865858	1.24055		1.25571	0.992614	0.709665		0.576713	0.684235	1.29184			NT3 5D vs. NT3 1D	0.758		NT3 5D vs. NT3 1D	<0.001
																		NT3 3D vs. NT3 1D	0.242		NT3 3D vs. NT3 1D	0.002
Nestin	Astrocyte 2D	Astrocyte 1D	Astrocyte 0.5D		Neuron 5D	Neuron 3D	Neuron 1D		LDH-NT3 5D	LDH-NT3 3D	LDH-NT3 1D		NT3 5D	NT3 3D	NT3 1D			LDH-NT3 5D vs. LDH-NT3 3D	0.007		LDH-NT3 5D vs. LDH-NT3 3D	0.013
	1.18936	1.3143	1.37037		0.604804	0.647729	0.625826		0.778041	0.974341	0.501095		1.21815	0.567033	1.26522			LDH-NT3 5D vs. LDH-NT3 1D	<0.001		LDH-NT3 5D vs. LDH-NT3 1D	<0.001
	1.10231	1.21194	1.34311		0.574639	0.675842	0.646625		0.766873	0.751174	0.521085		0.864539	0.561946	1.1307			LDH-NT3 3D vs. LDH-NT3 1D	0.011		LDH-NT3 3D vs. LDH-NT3 1D	0.001
	1.03236	1.2689	1.30676		0.520112	0.68732	0.567233		0.69411	0.963288	0.539537		1.03816	0.580556	1.1034
																		Nestin	p value		Tuj1	p value
TUJ1	Astrocyte 2D	Astrocyte 1D	Astrocyte 0.5D		Neuron 5D	Neuron 3D	Neuron 1D		LDH-NT3 5D	LDH-NT3 3D	LDH-NT3 1D		NT3 5D	NT3 3D	NT3 1D			Astrocyte 2D vs. Astrocyte 1D	0.053		Astrocyte 2D vs. Astrocyte 1D	0.009
	0.695502	1.36716	0.928666		0.214471	0.541446	0.682931		0.294888	0.670038	0.711379		0.24869	0.458906	0.410028			Astrocyte 2D vs. Astrocyte 0.5D	0.024		Astrocyte 2D vs. Astrocyte 0.5D	0.192
	0.850416	1.5945	0.89693		0.192062	0.472159	0.602695		0.379049	0.606633	0.657713		0.215124	0.341069	0.328382			Astrocyte 1D vs. Astrocyte 0.5D	0.111		Astrocyte 1D vs. Astrocyte 0.5D	0.025
	0.43239	1.28867	0.85643		0.181245	0.529133	0.654587		0.212697	0.538068	0.625092		0.223553	0.420612	0.307476			Neuron 5D vs. Neuron 3D	0.035		Neuron 5D vs. Neuron 3D	0.001
																		Neuron 5D vs. Neuron 1D	0.245		Neuron 5D vs. Neuron 1D	<0.001
																		Neuron 3D vs. Neuron 1D	0.123		Neuron 3D vs. Neuron 1D	0.014
Western blot of NeuN shown in Figure. 2d						Western blot of β-actin for NeuN shown in Figure. 2d												NT3 5D vs. NT3 3D	0.044		NT3 5D vs. NT3 3D	0.028
																		NT3 5D vs. NT3 1D	0.35		NT3 5D vs. NT3 1D	0.051
																		NT3 3D vs. NT3 1D	0.006		NT3 3D vs. NT3 1D	0.281
																		LDH-NT3 5D vs. LDH-NT3 3D	0.165		LDH-NT3 5D vs. LDH-NT3 3D	0.008
																		LDH-NT3 5D vs. LDH-NT3 1D	0.006		LDH-NT3 5D vs. LDH-NT3 1D	0.006
																		LDH-NT3 3D vs. LDH-NT3 1D	0.033		LDH-NT3 3D vs. LDH-NT3 1D	0.27
Western blot of GFAP shown in Figure. 2d						Western blot of β-actin for GFAP shown in Figure. 2d
Western blot of Nestin shown in Figure. 2d						Western blot of Nestin shown in Figure. 2d						Western blot of β-actin for Tuj1 shown in Figure. 2d

## Sheet: figure 2e
NeuN	Astrocyte 2D	Astrocyte 1D	Astrocyte 0.5D		Neuron 5D	Neuron 3D	Neuron 1D		LDH-NT3 5D	LDH-NT3 3D	LDH-NT3 1D		NT3 5D	NT3 3D	NT3 1D			NeuN	p value		GFAP	p value
	3.56771	0.869545	3.60084		20.9663	6.21893	4.9703		20.4401	3.07375	1.68568		14.2379	4.12673	7.47289			Astrocyte 2D vs. Astrocyte 1D	0.861		Astrocyte 2D vs. Astrocyte 1D	0.013
	0.792784	3.13471	3.83263		24.9333	8.73415	3.27918		15.5985	1.69349	1.61702		13.2844	4.39237	5.50853			Astrocyte 2D vs. Astrocyte 0.5D	0.086		Astrocyte 2D vs. Astrocyte 0.5D	<0.001
	0.962594	0.64543	6.1404		30.2738	8.85607	3.53898		20.7255	1.18921	1.16743		19.1818	5.95871	4.29205			Astrocyte 1D vs. Astrocyte 0.5D	0.059		Astrocyte 1D vs. Astrocyte 0.5D	0.02
																		Neuron 5D vs. Neuron 3D	0.016		Neuron 5D vs. Neuron 3D	<0.001
GFAP	Astrocyte 2D	Astrocyte 1D	Astrocyte 0.5D		Neuron 5D	Neuron 3D	Neuron 1D		LDH-NT3 5D	LDH-NT3 3D	LDH-NT3 1D		NT3 5D	NT3 3D	NT3 1D			Neuron 5D vs. Neuron 1D	0.013		Neuron 5D vs. Neuron 1D	<0.001
	31.8525	13.3614	2.21914		6.16884	2.58769	0.830278		2.81214	2.8646	2.02558		4.357	0.234881	2.94173			Neuron 3D vs. Neuron 1D	0.024		Neuron 3D vs. Neuron 1D	<0.001
	30.7675	20.2521	2.20381		6.43081	2.69758	0.871557		2.48228	2.84481	1.78798		4.93597	0.266093	2.84153			LDH-NT3 5D vs. LDH-NT3 3D	0.005		LDH-NT3 5D vs. LDH-NT3 3D	0.135
	33.9028	19.8353	2.04202		5.95871	2.73524	1.05824		2.4312	2.88452	1.61142		4.70219	0.244855	3.13109			LDH-NT3 5D vs. LDH-NT3 1D	0.008		LDH-NT3 5D vs. LDH-NT3 1D	0.011
																		LDH-NT3 3D vs. LDH-NT3 1D	0.476		LDH-NT3 3D vs. LDH-NT3 1D	0.012
Nestin	Astrocyte 2D	Astrocyte 1D	Astrocyte 0.5D		Neuron 5D	Neuron 3D	Neuron 1D		LDH-NT3 5D	LDH-NT3 3D	LDH-NT3 1D		NT3 5D	NT3 3D	NT3 1D			NT3 5D vs. NT3 3D	0.02		NT3 5D vs. NT3 3D	0.001
	2.26577	2.2921	2.8219		0.609205	1.01513	1.48624		0.415139	0.370702	0.726147		0.907519	0.681444	1.48796			NT3 5D vs. NT3 1D	0.018		NT3 5D vs. NT3 1D	0.003
	2.58471	2.27626	2.00926		0.643941	0.764012	1.30285		0.493686	0.355602	0.845768		0.790041	0.63581	1.83189			NT3 3D vs. NT3 1D	0.449		NT3 3D vs. NT3 1D	<0.001
	2.60268	2.08012	1.90088		0.622006	0.914888	1.59291		0.451146	0.363073	1.24689		0.726986	0.686184	1.38831
																		Nestin	p value		Tuj1	p value
TUJ1	Astrocyte 2D	Astrocyte 1D	Astrocyte 0.5D		Neuron 5D	Neuron 3D	Neuron 1D		LDH-NT3 5D	LDH-NT3 3D	LDH-NT3 1D		NT3 5D	NT3 3D	NT3 1D			Astrocyte 2D vs. Astrocyte 1D	0.119		Astrocyte 2D vs. Astrocyte 1D	0.001
	0.026553	0.207091	0.778265		2.34567	1.0693	0.935191		0.831238	0.795536	1.52979		3.01397	2.33755	1.80458			Astrocyte 2D vs. Astrocyte 0.5D	0.504		Astrocyte 2D vs. Astrocyte 0.5D	0.029
	0.017886	0.239539	1.45229		2.67585	1.17827	1.05946		1.03049	0.582367	1.27751		3.29817	2.35381	1.98848			Astrocyte 1D vs. Astrocyte 0.5D	0.933		Astrocyte 1D vs. Astrocyte 0.5D	0.042
	0.020833	0.215885	1.25556		1.87905	1.13813	1.09682		0.922316	0.628507	1.24257		1.62638	2.28945	1.50699			Neuron 5D vs. Neuron 3D	0.062		Neuron 5D vs. Neuron 3D	0.035
																		Neuron 5D vs. Neuron 1D	0.009		Neuron 5D vs. Neuron 1D	0.027
																		Neuron 3D vs. Neuron 1D	0.008		Neuron 3D vs. Neuron 1D	0.179
																		LDH-NT3 5D vs. LDH-NT3 3D	0.053		LDH-NT3 5D vs. LDH-NT3 3D	0.041
																		LDH-NT3 5D vs. LDH-NT3 1D	0.088		LDH-NT3 5D vs. LDH-NT3 1D	0.023
																		LDH-NT3 3D vs. LDH-NT3 1D	0.067		LDH-NT3 3D vs. LDH-NT3 1D	0.005
																		NT3 5D vs. NT3 3D	0.107		NT3 5D vs. NT3 3D	0.6
																		NT3 5D vs. NT3 1D	0.019		NT3 5D vs. NT3 1D	0.226
																		NT3 3D vs. NT3 1D	0.02		NT3 3D vs. NT3 1D	0.055
