# Supplementary material for: Deep learning-based predictive identification of neural stem cell differentiation
Source: Nat Commun. 2021 May 10;12:2614. doi: 10.1038/s41467-021-22758-0 (PMC8110743; doi:10.1038/s41467-021-22758-0)
Supplement: Supplementary file 3 — Source Data [file 41467_2021_22758_MOESM3_ESM.zip › Source data/figure 3.xlsx]

## Sheet: figure 3b
	NGF 5D	NGF 3D	NGF 1D		CNTF 5D	CNTF 3D	CNTF 1D		NT4 5D	NT4 3D	NT4 1D		MT 5D	MT 3D	MT 1D
	77.8	45.3	41.3		75	28.7	20		78.1	14.3	5.3		81.1	41.6	32.3
	86.2	18.3	26.7		77.4	30.4	15.1		71	49.3	2.1		77.6	67.2	23.9
	83.9	36.8	31.1		82.6	43.59	41		64.9	24.1	23.9		79.1	58.5	50.7
		NeuN	p value
	NGF	5D vs. 3D	0.0179
		5D vs. 1D	0.0016
		3D vs. 1D	0.9648
	CNTF	5D vs. 3D	0.0041
		5D vs. 1D	0.016
		3D vs. 1D	0.4029
	NT4	5D vs. 3D	0.0432
		5D vs. 1D	0.0037
		3D vs. 1D	0.2166
	MT	5D vs. 3D	0.0863
		5D vs. 1D	0.0297
		3D vs. 1D	0.139

## Sheet: figure 3c
	NGF 5D	NGF 3D	NGF 1D		CNTF 5D	CNTF 3D	CNTF 1D		NT4 5D	NT4 3D	NT4 1D		MT 5D	MT 3D	MT 1D
	42.57	60.9	83.67		22.63	65.79	76.98		23.2	82.05	87.64		32.33	51.05	80.14
	59.23	68.75	48.94		18.52	74.77	70.37		36.84	70.27	89.36		26.36	67.82	61.22
	27.27	54.24	76.47		37.78	68.97	78.1		57.89	73.33	89.68		25	65.38	88
		GFAP	p value
	NGF	5D vs. 3D	0.176
		5D vs. 1D	0.1317
		3D vs. 1D	0.5213
	CNTF	5D vs. 3D	0.0084
		5D vs. 1D	0.0068
		3D vs. 1D	0.2116
	NT4	5D vs. 3D	0.0578
		5D vs. 1D	0.0385
		3D vs. 1D	0.0565
	MT	5D vs. 3D	0.0129
		5D vs. 1D	0.0194
		3D vs. 1D	0.2001
