# Supplementary material for: Deep learning-based predictive identification of neural stem cell differentiation
Source: Nat Commun. 2021 May 10;12:2614. doi: 10.1038/s41467-021-22758-0 (PMC8110743; doi:10.1038/s41467-021-22758-0)
Supplement: Supplementary file 3 — Source Data [file 41467_2021_22758_MOESM3_ESM.zip › Source data/figure 4.xlsx]

## Sheet: figure 4b
	astrocyte 2D			astrocyte 1D			astrocyte 0.5D				oligodendrocyte 3D			oligodendrocyte 2D			oligodendrocyte 1D				neuron 5D			neuron 3D			neuron 1D				LDH-NT3 5D			LDH-NT3 3D			LDH-NT3 1D				NT3 5D			NT3 3D			NT3 1D
Channel type	darkfield	brightfield		darkfield	brightfield		darkfield	brightfield			darkfield	brightfield		darkfield	brightfield		darkfield	brightfield			darkfield	brightfield		darkfield	brightfield		darkfield	brightfield			darkfield	brightfield		darkfield	brightfield		darkfield	brightfield			darkfield	brightfield		darkfield	brightfield		darkfield	brightfield
Accuracy	1	0.974588		0.999572	0.989942		0.992214	0.958638			1	0.920504		1	0.746835		1	0.805984			1	0.829751		1	0.879431		0.980508	0.827289			1	0.742935		1	0.72096		1	0.718946			1	0.742915		1	0.724815		1	0.736777
Sample size	4368			4673			2055				2541			1896			1103				1768			3583	3583		2206	2206			5131	5131		10038	10038		13243	13243			2964	2964		2293	2293		2439	2439

## Sheet: figure 4c
	neuron 5D		neuron 3d		neuron 1d			LDH-NT3 5D		LDH-NT3 3D		LDH-NT3 1D			NT3 5D		NT3 3D		NT3 1D			NGF 5D		NGF 3D		NGF 1D			CNTF 5D		CNTF 3D		CNTF 1D			NT4 5D		NT4 3D		NT4 1D			MT 5D		MT 3D		MT 1D
	manual count	model predicted	manual count	model predicted	manual count	model predicted		manual count	model predicted	manual count	model predicted	manual count	model predicted		manual count	model predicted	manual count	model predicted	manual count	model predicted		manual count	model predicted	manual count	model predicted	manual count	model predicted		manual count	model predicted	manual count	model predicted	manual count	model predicted		manual count	model predicted	manual count	model predicted	manual count	model predicted		manual count	model predicted	manual count	model predicted	manual count	model predicted
	83.87	82.9751	69.32	87.9431	43.12	82.7289		80.25	74.2935	54.78	72.096	55.29	71.8946		61.22	74.2915	38.73	72.4815	20.38	73.6777		77.8	81.9731	45.3	83.6685	41.3	81.0929		75	79.5989	28.7	75.0285	20	76.9231		78.1	75.7848	14.3	72.296	5.3	74.197		81.1	80.2866	41.6	78.329	32.3	76.7903
	78.26		51.08		67.12			65.98		63.05		52.79			85		50.01		20.66			86.2		18.3		26.7			77.4		30.4		15.1			71		49.3		2.1			77.6		67.2		23.9
	84.09		81.88		57.24			60.24		62.35		38.11			80		77.14		21.95			83.9		36.8		31.1			82.6		43.59		41			64.9		24.1		23.9			79.1		58.5		50.7
Sample size	3	1768	3	3583	3	2206		3	5131	3	10038	3	13243		3	2964	3	2293	3	2439		3	2524	3	1641	3	5014		3	12367	3	877	3	91		3	2230	3	1054	3	934		3	4327	3	766	3	6661

## Sheet: figure 4e
	LDH-NT3 5D			LDH-NT3 3D			LDH-NT3 1D			NT3 5D			NT3 3D			NT3 1D			NGF 5D			NGF 3D			NGF 1D			CNTF 5D			CNTF 3D			CNTF 1D			NT4 5D			NT4 3D			NT4 1D			MT 5D			MT 3D
	FPR	TPR		FPR	TPR		FPR	TPR		FPR	TPR		FPR	TPR		FPR	TPR		FPR	TPR		FPR	TPR		FPR	TPR		FPR	TPR		FPR	TPR		FPR	TPR		FPR	TPR		FPR	TPR		FPR	TPR		FPR	TPR		FPR
	0	0		0	0		0	0		0	0		0	0		0	0		0	0		0	0		0	0		0	0		0	0		0	0		0	0		0	0		0	0		0	0		0
	0	0.643929		0	0.701833		0	0.680586		0	0.709852		0	0.706062		0	0.703157		0	0.164025		0	0.436929		0	0.754687		0	0.701706		0	0.676169		0	0.505495		0	0.481614		0	0.473435		0	0.423983		0	0.480009		0
	0	0.645488		0	0.70273		0	0.680661		0	0.710189		0	0.706498		0	0.703567		0	0.164422		0	0.438147		0	0.760072		0	0.702434		0	0.68187		0	0.813187		0	0.483408		0	0.478178		0	0.425054		0	0.480703		0
	0	0.65153		0	0.703925		0	0.68187		0	0.712213		0	0.708679		0	0.706437		0	0.18225		0	0.452773		0	0.761268		0	0.708337		0	0.684151		0.0444444	0.813187		0	0.498206		0	0.485769		0	0.43576		0	0.492951		0
	0	0.652309		0	0.704124		0	0.684362		0	0.712888		0	0.709551		0	0.707667		0	0.195721		0	0.453382		0	0.763662		0	0.708498		0	0.686431		0.0444444	0.835165		0	0.498655		0	0.487666		0	0.443255		0	0.498729		0
	0	0.656012		0	0.705121		0	0.684588		0	0.713225		0	0.711731		0	0.709307		0	0.200475		0	0.462523		0	0.764061		0	0.71149		0	0.688712		0.0555556	0.835165		0	0.505381		0	0.490512		0	0.444325		0	0.499191		0
	0	0.657961		0	0.705419		0	0.685947		0	0.7139		0	0.712604		0	0.710127		0	0.206815		0	0.470445		0	0.765257		0	0.711652		0	0.690992		0.0555556	0.846154		0	0.509417		0	0.495256		0	0.448608		0	0.50312		0
	0	0.659521		0	0.705519		0	0.686325		0	0.714575		0	0.713476		0	0.712587		0	0.207607		0	0.47532		0	0.766055		0	0.71424		0	0.695553		0.0666667	0.846154		0	0.513901		0	0.498102		0	0.455032		0	0.503351		0
	0	0.659715		0	0.705718		0	0.68708		0	0.71525		0	0.725251		0	0.712997		0	0.213154		0	0.475929		0	0.766653		0	0.71432		0	0.751425		0.0666667	0.857143		0	0.517489		0	0.499051		0	0.459315		0	0.508898		0
	0	0.66069		0	0.706017		0	0.687155		0	0.716262		0.0004363	0.725251		0	0.713817		0	0.216323		0	0.478976		0	0.766853		0	0.715614		0.00114155	0.751425		0.144444	0.857143		0	0.520628		0	0.501898		0	0.461456		0	0.509129		0
	0	0.661275		0	0.706416		0	0.688288		0	0.717611		0.0004363	0.729612		0	0.714637		0	0.219097		0	0.479586		0	0.767651		0	0.71707		0.00114155	0.753706		0.144444	0.89011		0	0.521076		0	0.503795		0	0.462527		0	0.513289		0
	0	0.662054		0	0.706714		0	0.688515		0	0.720648		0.0013089	0.729612		0	0.715457		0	0.223059		0	0.483851		0	0.768049		0	0.71715		0.00342466	0.753706		0.222222	0.89011		0	0.522422		0	0.505693		0	0.465739		0	0.51352		0
	0	0.662249		0	0.707113		0	0.688817		0	0.721323		0.0013089	0.730048		0	0.715867		0	0.225436		0	0.484461		0	0.768648		0	0.718525		0.00342466	0.754846		0.222222	0.901099		0	0.524664		0	0.506641		0	0.472163		0	0.516524		0
	0	0.663224		0	0.707312		0	0.688892		0	0.74359		0.0021815	0.730048		0	0.716687		0	0.231379		0	0.487508		0	0.769446		0	0.718606		0.00684932	0.754846		0.311111	0.901099		0	0.525561		0	0.508539		0	0.475375		0	0.516755		0
	0	0.663418		0	0.707711		0	0.689421		0.000337382	0.74359		0.0021815	0.73092		0	0.736777		0	0.234152		0	0.489945		0	0.770044		0	0.719253		0.00684932	0.755986		0.311111	0.912088		0	0.527354		0	0.514231		0	0.477516		0	0.520915		0.00130548
	0	0.664198		0	0.70801		0	0.689496		0.000337382	0.744265		0.0026178	0.73092		0.000410172	0.736777		0	0.235737		0	0.491773		0	0.770443		0	0.719738		0.00799087	0.755986		0.322222	0.912088		0	0.527803		0	0.517078		0	0.482869		0	0.523226		0.00130548
	0	0.664588		0	0.708209		0	0.6901		0.000674764	0.744265		0.0026178	0.731356		0.000410172	0.737597		0	0.236926		0	0.496648		0	0.770842		0	0.720708		0.00799087	0.757127		0.322222	0.923077		0	0.529148		0	0.518027		0	0.487152		0	0.524382		0.00261097
	0	0.665172		0	0.708508		0	0.690402		0.000674764	0.744939		0.0030541	0.731356		0.000820345	0.737597		0	0.237718		0	0.497258		0	0.771241		0	0.72087		0.0114155	0.757127		0.355556	0.923077		0	0.530045		0	0.520873		0	0.493576		0	0.524613		0.00261097
	0	0.665367		0	0.708707		0	0.690931		0.00101215	0.744939		0.0030541	0.732229		0.000820345	0.741287		0	0.240887		0	0.500305		0	0.773434		0	0.721517		0.0114155	0.758267		0.355556	0.934066		0	0.531839		0	0.52277		0	0.495717		0	0.525537		0.00391645
	0	0.665952		0	0.709305		0	0.691007		0.00101215	0.745277		0.0034904	0.732229		0.00164069	0.741287		0	0.243265		0	0.503961		0	0.773833		0	0.722326		0.0182648	0.758267		0.4	0.934066		0	0.532735		0	0.524668		0	0.496788		0	0.528311		0.00391645
	0	0.666342		0	0.709504		0	0.691158		0.00168691	0.745277		0.0034904	0.734409		0.00164069	0.743747		0	0.244057		0	0.50457		0	0.774631		0	0.722892		0.0182648	0.760547		0.4	0.945055		0	0.533184		0	0.525617		0	0.501071		0	0.528542		0.00522193
	0	0.667316		0	0.710998		0	0.691762		0.00168691	0.747301		0.0039267	0.734409		0.00246103	0.743747		0	0.244453		0	0.506399		0	0.77503		0	0.722972		0.0194064	0.760547		0.455556	0.945055		0	0.534978		0	0.527514		0	0.503212		0	0.530391		0.00522193
	0	0.667706		0	0.711197		0	0.691837		0.00236167	0.747301		0.0039267	0.734845		0.00246103	0.744977		0	0.245246		0	0.507008		0	0.779019		0	0.723458		0.0194064	0.763968		0.455556	0.956044		0	0.535426		0	0.528463		0	0.505353		0	0.532933		0.00652742
	0	0.668291		0	0.711596		0	0.692441		0.00236167	0.747638		0.0061082	0.734845		0.00287121	0.744977		0	0.247623		0	0.508227		0	0.779418		0	0.7237		0.0216895	0.763968		0.566667	0.956044		0	0.53722		0	0.530361		0	0.517131		0	0.535937		0.00652742
	0	0.668486		0	0.711795		0	0.692668		0.00269906	0.747638		0.0061082	0.735717		0.00287121	0.745387		0	0.248811		0	0.510664		0	0.811129		0	0.724428		0.0216895	0.765108		0.566667	0.967033		0	0.538117		0	0.547438		0	0.521413		0	0.536399		0.0143603
	0	0.668875		0	0.72096		0	0.692894		0.00269906	0.75		0.0065445	0.735717		0.00328138	0.745387		0	0.250396		0	0.511883		0.000199442	0.811129		0	0.724832		0.0228311	0.765108		0.766667	0.967033		0	0.53991		0	0.549336		0	0.529979		0	0.537786		0.0143603
	0	0.66907		9.96214e-05	0.72096		0	0.693045		0.00303644	0.75		0.0065445	0.73659		0.00328138	0.746617		0	0.251981		0	0.514321		0.000199442	0.811328		0	0.725722		0.0228311	0.766249		0.766667	0.978022		0	0.541256		0	0.557875		0	0.53212		0	0.538017		0.0169713
	0	0.66985		9.96214e-05	0.721558		0	0.693272		0.00303644	0.750675		0.0069808	0.73659		0.00451189	0.746617		0	0.252773		0	0.51493		0.000598325	0.811328		0	0.726045		0.0251142	0.766249		0.833333	0.978022		0	0.543049		0	0.559772		0	0.543897		0	0.539173		0.0169713
	0	0.670045		0.000199243	0.721558		0	0.693423		0.00438596	0.750675		0.0069808	0.739642		0.00451189	0.747027		0	0.254358		0	0.516149		0.000598325	0.811528		0	0.726692		0.0251142	0.767389		0.833333	0.989011		0	0.543946		0	0.72296		0	0.546039		0	0.539404		0.0195822
	0	0.670824		0.000199243	0.721658		0	0.693649		0.00438596	0.751687		0.0078534	0.739642		0.00574241	0.747027		0	0.255547		0	0.518586		0.000797766	0.811528		0	0.726773		0.0273973	0.767389		0.855556	0.989011		0	0.547534		0.00189753	0.72296		0	0.747323		0	0.541253		0.0195822
	0	0.671994		0.000498107	0.721658		0	0.6938		0.00506073	0.751687		0.0078534	0.741387		0.00574241	0.749897		0	0.256339		0	0.520414		0.000797766	0.811927		0	0.727096		0.0273973	0.77309		0.855556	1		0	0.547982		0.00189753	0.728653		0.00107066	0.747323		0	0.54287		0.0208877
	0	0.672189		0.000498107	0.721757		0	0.693952		0.00506073	0.752362		0.0082897	0.741387		0.00615258	0.749897		0	0.256735		0	0.521633		0.000997208	0.811927		0	0.727177		0.0296804	0.77309		0.977778	1		0	0.549776		0.00379507	0.728653		0.00107066	0.749465		0	0.543101		0.0208877
	0	0.674332		0.000597729	0.721757		0	0.694178		0.00539811	0.752362		0.0082897	0.742259		0.00615258	0.750718		0	0.257924		0	0.522243		0.000997208	0.812525		0	0.727662		0.0296804	0.775371		1	1		0	0.550224		0.00379507	0.73055		0.00321199	0.749465		0	0.543564		0.0221932
	0	0.674527		0.000597729	0.722056		0	0.694254		0.00539811	0.754049		0.008726	0.742259		0.00656276	0.750718		0	0.260301		0	0.523461		0.00119665	0.812525		0	0.727986		0.0308219	0.775371					0	0.55157		0.00474383	0.73055		0.00321199	0.752677		0	0.543795		0.0221932
	0	0.675112		0.00069735	0.722056		0	0.694405		0.00607287	0.754049		0.008726	0.743131		0.00656276	0.751128		0	0.261886		0	0.525289		0.00119665	0.813123		0	0.728956		0.0308219	0.779932					0	0.552466		0.00474383	0.734345		0.00428266	0.752677		0	0.545181		0.0248042
	0	0.675307		0.00069735	0.723451		0	0.69448		0.00607287	0.754386		0.0091623	0.743131		0.00779327	0.751128		0	0.263471		0	0.527727		0.00139609	0.813123		0	0.729118		0.0319635	0.779932					0	0.553363		0.00759013	0.734345		0.00428266	0.763383		0	0.546337		0.0248042
	0	0.675697		0.000896593	0.723451		0	0.694707		0.00641026	0.754386		0.0091623	0.743567		0.00779327	0.752768		0	0.263867		0	0.528946		0.00139609	0.813323		0	0.72936		0.0319635	0.782212					0	0.55426		0.00759013	0.740038		0.00535332	0.763383		0	0.547261		0.0261097
	0	0.675892		0.000896593	0.723849		0	0.694782		0.00641026	0.754723		0.0095986	0.743567		0.00902379	0.752768		0	0.264659		0	0.531383		0.00199442	0.813323		0	0.729765		0.033105	0.782212					0	0.555605		0.012334	0.740038		0.00535332	0.765525		0	0.548648		0.0261097
	0	0.676476		0.000996214	0.723849		0	0.694933		0.00674764	0.754723		0.0095986	0.746184		0.00902379	0.753178		0	0.265848		0	0.532602		0.00199442	0.813522		0	0.729926		0.033105	0.784493					0	0.556054		0.012334	0.741935		0.00642398	0.765525		0	0.54911		0.0274151
	0	0.677256		0.000996214	0.723949		0	0.695009		0.00674764	0.755398		0.0100349	0.746184		0.00984413	0.753178		0	0.268225		0	0.538087		0.00219386	0.813522		0	0.730169		0.0365297	0.784493					0	0.556951		0.0132827	0.741935		0.00642398	0.766595		0	0.550035		0.0274151
	0	0.677841		0.00109584	0.723949		0	0.695462		0.00708502	0.755398		0.0100349	0.747492		0.00984413	0.754408		0	0.269414		0	0.539305		0.00219386	0.814519		0	0.730331		0.0365297	0.785633					0	0.558744		0.0132827	0.742884		0.00963597	0.766595		0	0.550497		0.035248
	0	0.67823		0.00109584	0.724049		0	0.695537		0.00708502	0.756748		0.0104712	0.747492		0.0102543	0.754408		0	0.270998		0	0.540524		0.00259274	0.814519		0	0.730816		0.0376712	0.785633					0	0.559641		0.0142315	0.742884		0.00963597	0.768737		0	0.551652		0.035248
	0	0.678425		0.0013947	0.724049		0	0.695688		0.00809717	0.756748		0.0104712	0.747928		0.0102543	0.754818		0	0.271395		0	0.54418		0.00259274	0.814719		0	0.730978		0.0376712	0.789054					0	0.562332		0.0142315	0.743833		0.0107066	0.768737		0	0.552577		0.0365535
	0	0.679205		0.0013947	0.724248		0	0.695915		0.00809717	0.75776		0.0122164	0.747928		0.0106645	0.754818		0	0.272187		0	0.556977		0.00279218	0.814719		0	0.731948		0.0388128	0.789054					0	0.563229		0.0170778	0.743833		0.0107066	0.769807		0	0.553963		0.0365535
	0	0.6794		0.00149432	0.724248		0	0.696066		0.00843455	0.75776		0.0122164	0.750545		0.0106645	0.756048		0	0.272583		0	0.558196		0.00279218	0.814918		0	0.73211		0.0388128	0.790194					0	0.566368		0.0170778	0.744782		0.0117773	0.769807		0	0.554657		0.0391645
	0	0.67979		0.00149432	0.724846		0	0.696292		0.00843455	0.758435		0.0126527	0.750545		0.0110747	0.756048		0	0.273376		0	0.561243		0.00299162	0.814918		0	0.732271		0.0399543	0.790194					0	0.567265		0.0180266	0.744782		0.0117773	0.77409		0	0.554888		0.0391645
	0	0.680374		0.00159394	0.724846		0	0.696443		0.00910931	0.758435		0.0126527	0.752726		0.0110747	0.757688		0	0.276149		0	0.562462		0.00299162	0.815317		0	0.732433		0.0399543	0.792474					0	0.574439		0.0180266	0.747628		0.0149893	0.77409		0	0.556275		0.0417755
	0	0.681154		0.00159394	0.725045		0	0.696519		0.00910931	0.759109		0.013089	0.752726		0.011895	0.757688		0	0.276941		0	0.566728		0.00358995	0.815317		0	0.732918		0.0422374	0.792474					0	0.57713		0.0189753	0.747628		0.0149893	0.778373		0	0.556506		0.0417755
	0	0.681933		0.00169356	0.725045		0	0.69667		0.00944669	0.759109		0.013089	0.75447		0.011895	0.760148		0	0.277338		0	0.567946		0.00358995	0.815517		0	0.733242		0.0422374	0.793615					0	0.579821		0.0189753	0.751423		0.0182013	0.778373		0	0.556968		0.0430809
	0	0.682323		0.00169356	0.725443		0	0.696896		0.00944669	0.759447		0.0135253	0.75447		0.0123052	0.760148		0	0.27813		0	0.570384		0.00378939	0.815517		0	0.733484		0.043379	0.793615					0	0.580717		0.0199241	0.751423		0.0182013	0.79015		0	0.557661		0.0430809
	0	0.682518		0.00189281	0.725443		0	0.697047		0.0104588	0.759447		0.0135253	0.754906		0.0123052	0.761788		0	0.280111		0	0.571603		0.00378939	0.815716		0	0.733565		0.043379	0.794755					0	0.582511		0.0199241	0.752372		0.0192719	0.79015		0	0.558586		0.0443864
	0	0.682908		0.00189281	0.725543		0	0.697123		0.0104588	0.759784		0.0139616	0.754906		0.0127153	0.761788		0	0.2813		0	0.572821		0.00438771	0.815716		0	0.733727		0.0468037	0.794755					0	0.583408		0.0208729	0.752372		0.0192719	0.791221		0	0.55951		0.0443864
	0	0.683298		0.00209205	0.725543		0	0.697576		0.011471	0.759784		0.0139616	0.755778		0.0127153	0.762198		0	0.283281		0	0.57404		0.00438771	0.815915		0	0.733889		0.0468037	0.798176					0	0.58565		0.0208729	0.756167		0.0214133	0.791221		0	0.560666		0.0456919
	0	0.683687		0.00209205	0.725941		0	0.698331		0.011471	0.760121		0.0143979	0.755778		0.0135357	0.762198		0	0.284469		0	0.578306		0.0047866	0.815915		0	0.734293		0.0490868	0.798176					0	0.586547		0.0227704	0.756167		0.0214133	0.792291		0	0.561128		0.0456919
	0	0.686026		0.00219167	0.725941		0	0.698482		0.0124831	0.760121		0.0143979	0.756651		0.0135357	0.763838		0	0.285261		0	0.579525		0.0047866	0.816115		0	0.734374		0.0490868	0.799316					0	0.588341		0.0227704	0.758065		0.0224839	0.792291		0	0.561821		0.0483029
	0	0.686806		0.00219167	0.726041		0	0.698633		0.0124831	0.760459		0.0152705	0.756651		0.0139459	0.763838		0	0.286846		0	0.589884		0.00518548	0.816115		0	0.734535		0.0513699	0.799316					0	0.589238		0.0237192	0.758065		0.0224839	0.800857		0	0.562283		0.0483029
	0	0.68817		0.00259016	0.726041		0	0.698784		0.0128205	0.760459		0.0152705	0.757087		0.0139459	0.764248		0	0.287242		0	0.591103		0.00518548	0.816314		0	0.734616		0.0513699	0.801596					0	0.760538		0.0237192	0.760911		0.0246253	0.800857		0	0.56367		0.0496084
	0	0.68856		0.00259016	0.726639		0	0.69886		0.0128205	0.760796		0.0170157	0.757087		0.014356	0.764248		0	0.288035		0	0.597806		0.00538492	0.816314		0	0.734778		0.053653	0.801596					0.000896861	0.760538		0.0256167	0.760911		0.0246253	0.804069		0	0.564132		0.0496084
	0	0.688755		0.00268978	0.726639		0	0.699011		0.0131579	0.760796		0.0170157	0.757959		0.014356	0.765478		0	0.291997		0	0.599025		0.00538492	0.816514		0	0.735182		0.053653	0.803877					0.000896861	0.76278		0.0256167	0.76186		0.0256959	0.804069		0	0.564594		0.0639687
	0	0.689144		0.00268978	0.727237		0	0.699086		0.0131579	0.761134		0.017452	0.757959		0.0159967	0.765478		0	0.293582		0	0.837294		0.00578381	0.816514		0	0.735344		0.0547945	0.803877					0.00134529	0.76278		0.0275142	0.76186		0.0256959	0.805139		0	0.565981		0.0639687
	0	0.689924		0.0027894	0.727237		0	0.699237		0.01417	0.761134		0.017452	0.759703		0.0159967	0.767528		0	0.29477		0.000609756	0.837294		0.00578381	0.816713		0	0.735425		0.0547945	0.806157					0.00134529	0.763229		0.0275142	0.763757		0.0321199	0.805139		0	0.566212		0.0665796
	0	0.690704		0.0027894	0.727436		0	0.699313		0.01417	0.761471		0.0178883	0.759703		0.0164069	0.767528		0	0.295563		0.000609756	0.837904		0.00618269	0.816713		0	0.735748		0.0570776	0.806157					0.00224215	0.763229		0.028463	0.763757		0.0321199	0.807281		0	0.566674		0.0665796
	0	0.695381		0.00298864	0.727436		0	0.699464		0.0148448	0.761471		0.0178883	0.76014		0.0164069	0.767938		0	0.298336		0.00121951	0.837904		0.00618269	0.817312		0	0.735991		0.0570776	0.808438					0.00224215	0.765919		0.028463	0.765655		0.0342612	0.807281		0	0.567599		0.0704961
	0	0.695771		0.00298864	0.727934		0	0.699766		0.0148448	0.761808		0.0183246	0.76014		0.0168171	0.767938		0	0.299128		0.00121951	0.838513		0.00658157	0.817312		0	0.736314		0.0593607	0.808438					0.00269058	0.765919		0.0294118	0.765655		0.0342612	0.810493		0	0.56783		0.0704961
	0	0.70688		0.00318789	0.727934		0	0.699917		0.0155196	0.761808		0.0183246	0.760576		0.0168171	0.768758		0	0.304675		0.00365854	0.838513		0.00658157	0.817511		0	0.736638		0.0593607	0.809578					0.00269058	0.766816		0.0294118	0.768501		0.0353319	0.810493		0	0.568292		0.075718
	0	0.70727		0.00318789	0.728033		0	0.70188		0.0155196	0.762146		0.0191972	0.760576		0.0172272	0.768758		0	0.305468		0.00365854	0.839732		0.0071799	0.817511		0	0.7368		0.0605023	0.809578					0.00313901	0.766816		0.0303605	0.768501		0.0353319	0.812634		0	0.568754		0.075718
	0	0.743715		0.00348675	0.728033		0	0.702182		0.0161943	0.762146		0.0191972	0.761448		0.0172272	0.769168		0	0.30626		0.00426829	0.839732		0.0071799	0.81771		0	0.737123		0.0605023	0.812999					0.00313901	0.768161		0.0303605	0.76945		0.0385439	0.812634		0	0.570603		0.0770235
	0.000194932	0.743715		0.00348675	0.728233		0	0.70256		0.0161943	0.762821		0.0196335	0.761448		0.0184578	0.769168		0	0.307052		0.00426829	0.840341		0.00757878	0.81771		0	0.737204		0.0616438	0.812999					0.00403587	0.768161		0.0313093	0.76945		0.0385439	0.813704		0	0.571528		0.0770235
	0.000194932	0.744104		0.00358637	0.728233		0	0.702711		0.0168691	0.762821		0.0196335	0.761884		0.0184578	0.769578		0	0.312599		0.00487805	0.840341		0.00757878	0.81791		0	0.737366		0.0616438	0.815279					0.00403587	0.770404		0.0313093	0.771347		0.0396146	0.813704		0	0.572221		0.0796345
	0.000389864	0.744104		0.00358637	0.728332		0	0.703164		0.0168691	0.766869		0.0200698	0.761884		0.0192781	0.769578		0	0.313391		0.00487805	0.84156		0.00837655	0.81791		0	0.737446		0.0639269	0.815279					0.00538117	0.770404		0.0322581	0.771347		0.0396146	0.815846		0	0.573608		0.0796345
	0.000389864	0.746443		0.00368599	0.728332		0	0.703315		0.0172065	0.766869		0.0200698	0.762756		0.0192781	0.772038		0	0.317353		0.0054878	0.84156		0.00837655	0.818109		0	0.737608		0.0639269	0.81642					0.00538117	0.770852		0.0322581	0.773245		0.0406852	0.815846		0	0.57407		0.0848564
	0.000584795	0.746443		0.00368599	0.728731		0	0.718946		0.0172065	0.767206		0.0205061	0.762756		0.0205086	0.772038		0	0.318146		0.0054878	0.842169		0.00857599	0.818109		0	0.737851		0.0696347	0.81642					0.0058296	0.770852		0.0332068	0.773245		0.0406852	0.816916		0	0.574301		0.0848564
	0.000584795	0.746833		0.00378561	0.728731		7.55116e-05	0.718946		0.0175439	0.767206		0.0205061	0.765373		0.0205086	0.774088		0	0.319334		0.00670732	0.842169		0.00857599	0.818309		0	0.738012		0.0696347	0.81756					0.0058296	0.772197		0.0332068	0.774194		0.0417559	0.816916		0	0.574763		0.0900783
	0.000779727	0.746833		0.00378561	0.72883		7.55116e-05	0.719399		0.0175439	0.768219		0.0209424	0.765373		0.0209188	0.774088		0	0.320523		0.00670732	0.842779		0.00897487	0.818309		0	0.738498		0.0719178	0.81756					0.00627803	0.772197		0.0341556	0.774194		0.0417559	0.817987		0	0.575456		0.0900783
	0.000779727	0.747223		0.0041841	0.72883		0.000151023	0.719399		0.0178812	0.768219		0.0209424	0.765809		0.0209188	0.776138		0	0.337559		0.00731707	0.842779		0.00897487	0.818508		0	0.739306		0.0719178	0.820981					0.00627803	0.773094		0.0341556	0.781784		0.0428266	0.817987		0	0.575919		0.0939948
	0.000974659	0.747223		0.0041841	0.72893		0.000151023	0.719474		0.0178812	0.769568		0.0213787	0.765809		0.0217391	0.776138		0	0.338352		0.00731707	0.843388		0.00917431	0.818508		0	0.739468		0.0730594	0.820981					0.00672646	0.773094		0.0360531	0.781784		0.0428266	0.824411		0	0.576612		0.0939948
	0.000974659	0.747418		0.00428372	0.72893		0.000226535	0.719474		0.0182186	0.769568		0.0213787	0.766681		0.0217391	0.776548		0	0.351426		0.00792683	0.843388		0.00917431	0.819306		0	0.73963		0.0730594	0.822121					0.00672646	0.773543		0.0360531	0.78463		0.0438972	0.824411		0	0.577305		0.100522
	0.00116959	0.747418		0.00428372	0.72903		0.000226535	0.719852		0.0182186	0.77058		0.021815	0.766681		0.0221493	0.776548		0	0.352219		0.00792683	0.844607		0.0095732	0.819306		0	0.739791		0.0753425	0.822121					0.00717489	0.773543		0.040797	0.78463		0.0438972	0.825482		0	0.577768		0.100522
	0.00116959	0.747613		0.00458259	0.72903		0.000377558	0.719852		0.018556	0.77058		0.021815	0.767553		0.0221493	0.776958		0	0.36767		0.0103659	0.844607		0.0095732	0.819505		0	0.740115		0.0753425	0.823261					0.00717489	0.773991		0.040797	0.788425		0.0460385	0.825482		0	0.57823		0.103133
	0.00155945	0.747613		0.00458259	0.729129		0.000377558	0.720532		0.018556	0.773617		0.0222513	0.767553		0.0225595	0.776958		0	0.368463		0.0103659	0.845216		0.0101715	0.819505		0	0.740277		0.076484	0.823261					0.00807175	0.773991		0.0417457	0.788425		0.0460385	0.827623		0	0.579154		0.103133
	0.00155945	0.747807		0.00478183	0.729129		0.00045307	0.720532		0.0188934	0.773617		0.0222513	0.76799		0.0225595	0.777778		0	0.820127		0.0115854	0.845216		0.0101715	0.819705		0	0.740438		0.076484	0.824401					0.00807175	0.776682		0.0417457	0.789374		0.0524625	0.827623		0	0.579385		0.105744
	0.00175439	0.747807		0.00478183	0.729428		0.00045307	0.72106		0.0188934	0.773954		0.0226876	0.76799		0.0229696	0.777778		0.00118859	0.820127		0.0115854	0.846435		0.0109693	0.819705		0	0.7406		0.0776256	0.824401					0.00852018	0.776682		0.044592	0.789374		0.0524625	0.832976		0	0.579847		0.105744
	0.00175439	0.748002		0.00498107	0.729428		0.000528581	0.72106		0.0192308	0.773954		0.0226876	0.768862		0.0229696	0.778598		0.00118859	0.821315		0.0146341	0.846435		0.0109693	0.820104		0	0.740762		0.0776256	0.825542					0.00852018	0.777578		0.044592	0.790323		0.0556745	0.832976		0	0.581003		0.109661
	0.00194932	0.748002		0.00498107	0.729926		0.000528581	0.722419		0.0192308	0.774629		0.0231239	0.768862		0.0233798	0.778598		0.00158479	0.821315		0.0146341	0.848263		0.0113682	0.820104		0	0.740923		0.0821918	0.825542					0.00896861	0.777578		0.0455408	0.790323		0.0556745	0.836188		0	0.581465		0.109661
	0.00194932	0.748197		0.00527994	0.729926		0.000604093	0.722419		0.0212551	0.774629		0.0231239	0.77017		0.0233798	0.780238		0.00158479	0.822108		0.0152439	0.848263		0.0113682	0.820303		0	0.741166		0.0821918	0.826682					0.00896861	0.778027		0.0455408	0.791271		0.0567452	0.836188		0	0.582159		0.110966
	0.00214425	0.748197		0.00527994	0.730225		0.000604093	0.722495		0.0212551	0.775978		0.0235602	0.77017		0.02379	0.780238		0.00198098	0.822108		0.0152439	0.849482		0.0115676	0.820303		0	0.741328		0.0833333	0.826682					0.00986547	0.778027		0.0493359	0.791271		0.0567452	0.8394		0	0.582621		0.110966
	0.00214425	0.748587		0.00537956	0.730225		0.000679604	0.722495		0.0215924	0.775978		0.0235602	0.770606		0.02379	0.781058		0.00198098	0.8229		0.0164634	0.849482		0.0115676	0.820901		0	0.74157		0.0833333	0.827822					0.00986547	0.779821		0.0493359	0.795066		0.0578158	0.8394		0	0.584932		0.112272
	0.00233918	0.748587		0.00537956	0.730325		0.000679604	0.723175		0.0215924	0.776653		0.0239965	0.770606		0.0250205	0.781058		0.00277338	0.8229		0.0164634	0.850091		0.0121659	0.820901		0	0.741732		0.0901826	0.827822					0.0112108	0.779821		0.0540797	0.795066		0.0578158	0.844754		0	0.585394		0.112272
	0.00233918	0.748977		0.00547918	0.730325		0.000830628	0.723175		0.0222672	0.776653		0.0239965	0.771478		0.0250205	0.781468		0.00277338	0.823693		0.0176829	0.850091		0.0121659	0.821101		0	0.742055		0.0901826	0.828962					0.0112108	0.780269		0.0540797	0.796015		0.0588865	0.844754		0	0.58655		0.114883
	0.00272904	0.748977		0.00547918	0.730723		0.000830628	0.723326		0.0222672	0.776991		0.0244328	0.771478		0.026251	0.781468		0.00356577	0.823693		0.0176829	0.85131		0.0123654	0.821101		0	0.742379		0.0913242	0.828962					0.0116592	0.780269		0.0559772	0.796015		0.0588865	0.847966		0	0.587012		0.114883
	0.00272904	0.749367		0.00567842	0.730723		0.000906139	0.723326		0.022942	0.776991		0.0244328	0.772787		0.026251	0.782288		0.00356577	0.824485		0.0182927	0.85131		0.0123654	0.821899		0	0.74246		0.0913242	0.830103					0.0116592	0.782063		0.0559772	0.796964		0.0599572	0.847966		0	0.587705		0.124021
	0.00311891	0.749367		0.00567842	0.730823		0.000906139	0.723401		0.022942	0.777328		0.0253054	0.772787		0.0266612	0.782288		0.00396197	0.824485		0.0182927	0.85192		0.0129637	0.821899		0	0.742702		0.0936073	0.830103					0.0125561	0.782063		0.056926	0.796964		0.0599572	0.849036		0	0.588167		0.124021
	0.00311891	0.749561		0.00587766	0.730823		0.00105716	0.723401		0.0239541	0.777328		0.0253054	0.774095		0.0266612	0.782698		0.00396197	0.825277		0.0195122	0.85192		0.0129637	0.822098		0	0.742864		0.0936073	0.831243					0.0125561	0.78296		0.056926	0.797913		0.0620985	0.849036		0	0.58863		0.125326
	0.00331384	0.749561		0.00587766	0.731321		0.00105716	0.723703		0.0239541	0.77834		0.0257417	0.774095		0.0274815	0.782698		0.00435816	0.825277		0.0195122	0.852529		0.0131631	0.822098		0	0.743107		0.0947489	0.831243					0.0139013	0.78296		0.0588235	0.797913		0.0620985	0.851178		0	0.589092		0.125326
	0.00331384	0.749756		0.00617653	0.731321		0.00113267	0.723703		0.0242915	0.77834		0.0257417	0.77584		0.0274815	0.783108		0.00435816	0.82607		0.020122	0.852529		0.0131631	0.822298		0	0.743268		0.0947489	0.832383					0.0139013	0.783408		0.0588235	0.79981		0.0695931	0.851178		0	0.589785		0.126632
	0.00389864	0.749756		0.00617653	0.73152		0.00113267	0.724081		0.0242915	0.780027		0.026178	0.77584		0.0278917	0.783108		0.00475436	0.82607		0.020122	0.854357		0.013562	0.822298		0	0.74343		0.0958904	0.832383					0.0143498	0.783408		0.0607211	0.79981		0.0695931	0.853319		0	0.590709		0.126632
	0.00389864	0.750146		0.00627615	0.73152		0.0012837	0.724081		0.025641	0.780027		0.026178	0.778456		0.0278917	0.788028		0.00475436	0.826466		0.0207317	0.854357		0.013562	0.822896		0	0.743592		0.0958904	0.834664					0.0143498	0.783857		0.0607211	0.801708		0.0717345	0.853319		0	0.590941		0.127937
	0.00409357	0.750146		0.00627615	0.732018		0.0012837	0.724458		0.025641	0.780364		0.0266143	0.778456		0.0283019	0.788028		0.00554675	0.826466		0.0207317	0.854966		0.0139609	0.822896		0	0.743834		0.103881	0.834664					0.0156951	0.783857		0.0616698	0.801708		0.0717345	0.85546		0	0.591403		0.127937
	0.00409357	0.750536		0.00637577	0.732018		0.00151023	0.724458		0.0259784	0.780364		0.0266143	0.779328		0.0283019	0.788438		0.00554675	0.826862		0.0219512	0.854966		0.0139609	0.823095		0	0.744158		0.103881	0.835804					0.0156951	0.784305		0.0616698	0.802657		0.0738758	0.85546		0	0.594407		0.131854
	0.00467836	0.750536		0.00637577	0.732716		0.00151023	0.724534		0.0259784	0.781377		0.0270506	0.779328		0.0287121	0.788438		0.00633914	0.826862		0.0219512	0.855576		0.0145592	0.823095		0	0.7444		0.105023	0.835804					0.0161435	0.784305		0.0635674	0.802657		0.0738758	0.856531		0	0.595101		0.131854
	0.00467836	0.751705		0.00647539	0.732716		0.00158574	0.724534		0.0269906	0.781377		0.0270506	0.780201		0.0287121	0.789258		0.00633914	0.827258		0.025	0.855576		0.0145592	0.823295		0	0.744886		0.105023	0.836944					0.0161435	0.788789		0.0635674	0.803605		0.0749465	0.856531		0	0.59718		0.134465
	0.00506823	0.751705		0.00647539	0.732815		0.00158574	0.724609		0.0269906	0.783738		0.0274869	0.780201		0.0291222	0.789258		0.00713154	0.827258		0.025	0.856795		0.0147587	0.823295		0	0.745209		0.108447	0.836944					0.0165919	0.788789		0.0645161	0.803605		0.0749465	0.857602		0	0.597643		0.134465
	0.00506823	0.752485		0.00657501	0.732815		0.00173677	0.724609		0.0280027	0.783738		0.0274869	0.780637		0.0291222	0.789668		0.00713154	0.827655		0.027439	0.856795		0.0147587	0.823494		0	0.745371		0.108447	0.840365					0.0165919	0.789238		0.0645161	0.804554		0.0770878	0.857602		0	0.598336		0.139687
	0.00526316	0.752485		0.00657501	0.733114		0.00173677	0.724987		0.0280027	0.786775		0.0279232	0.780637		0.0295324	0.789668		0.00752773	0.827655		0.027439	0.857404		0.0149581	0.823494		0	0.74626		0.111872	0.840365					0.0170404	0.789238		0.0654649	0.804554		0.0770878	0.858672		0	0.598798		0.139687
	0.00526316	0.752875		0.00707312	0.733114		0.00181228	0.724987		0.0283401	0.786775		0.0279232	0.782381		0.0295324	0.791308		0.00752773	0.828843		0.0280488	0.857404		0.0149581	0.823694		0	0.746503		0.111872	0.842645					0.0170404	0.789686		0.0654649	0.806452		0.0792291	0.858672		0	0.599954		0.140992
	0.00545809	0.752875		0.00707312	0.733214		0.00181228	0.725062		0.0283401	0.787112		0.0283595	0.782381		0.0299426	0.791308		0.00792393	0.828843		0.0280488	0.859232		0.0151576	0.823694		0	0.746988		0.113014	0.842645					0.0174888	0.789686		0.0664137	0.806452		0.0792291	0.861884		0	0.600416		0.140992
	0.00545809	0.75307		0.00747161	0.733214		0.0019633	0.725062		0.0290148	0.787112		0.0283595	0.784126		0.0299426	0.792128		0.00792393	0.829239		0.0310976	0.859232		0.0151576	0.823893		0	0.74715		0.113014	0.843786					0.0174888	0.791031		0.0664137	0.8074		0.0813704	0.861884		0	0.6055		0.144909
	0.00584795	0.75307		0.00747161	0.733413		0.0019633	0.725817		0.0290148	0.788124		0.0287958	0.784126		0.0303527	0.792128		0.00832013	0.829239		0.0310976	0.859842		0.015357	0.823893		0	0.748201		0.114155	0.843786					0.0183857	0.791031		0.0683112	0.8074		0.0813704	0.862955		0	0.605963		0.144909
	0.00584795	0.753459		0.00757123	0.733413		0.00203881	0.725817		0.0293522	0.788124		0.0287958	0.784998		0.0303527	0.792948		0.00832013	0.830824		0.0323171	0.859842		0.015357	0.824093		0	0.748363		0.114155	0.844926					0.0183857	0.791928		0.0683112	0.809298		0.0835118	0.862955		0	0.611278		0.146214
	0.00604288	0.753459		0.00757123	0.733812		0.00203881	0.725968		0.0293522	0.788462		0.0292321	0.784998		0.0307629	0.792948		0.00871632	0.830824		0.0323171	0.862279		0.0155564	0.824093		0	0.749171		0.115297	0.844926					0.0197309	0.791928		0.0711575	0.809298		0.0835118	0.866167		0	0.61174		0.146214
	0.00604288	0.754434		0.00787009	0.733812		0.00218984	0.725968		0.0296896	0.788462		0.0292321	0.78587		0.0307629	0.793768		0.00871632	0.83122		0.0329268	0.862279		0.0155564	0.824292		0	0.749333		0.115297	0.847206					0.0197309	0.792825		0.0711575	0.812144		0.0845824	0.866167		0	0.611971		0.16188
	0.00623782	0.754434		0.00787009	0.735505		0.00218984	0.72627		0.0296896	0.790148		0.0301047	0.78587		0.0315833	0.793768		0.0122821	0.83122		0.0329268	0.862888		0.0157559	0.824292		0	0.749656		0.11758	0.847206					0.0201794	0.792825		0.0721063	0.812144		0.0845824	0.867238		0	0.612434		0.16188
	0.00623782	0.754629		0.00806934	0.735505		0.00226535	0.72627		0.0317139	0.790148		0.0301047	0.787614		0.0315833	0.794998		0.0122821	0.832409		0.0359756	0.862888		0.0157559	0.824491		0	0.749818		0.11758	0.849487					0.0201794	0.798206		0.0721063	0.813093		0.0856531	0.867238		0	0.633464		0.168407
	0.00643275	0.754629		0.00806934	0.735704		0.00226535	0.726422		0.0317139	0.791161		0.0309773	0.787614		0.0324036	0.794998		0.0138669	0.832409		0.0359756	0.864107		0.0163542	0.824491		0	0.749899		0.118721	0.849487					0.0206278	0.798206		0.0749526	0.813093		0.0856531	0.869379		0	0.633927		0.168407
	0.00643275	0.754824		0.00816896	0.735704		0.00241637	0.726422		0.0320513	0.791161		0.0309773	0.788923		0.0324036	0.795818		0.0138669	0.832805		0.0378049	0.864107		0.0163542	0.824691		0	0.750061		0.118721	0.850627					0.0206278	0.799103		0.0749526	0.816888		0.0899358	0.869379		0	0.650335		0.169713
	0.00721248	0.754824		0.00816896	0.735904		0.00241637	0.726648		0.0320513	0.791835		0.0314136	0.788923		0.033224	0.795818		0.0142631	0.832805		0.0378049	0.865326		0.0165536	0.824691		0	0.750627		0.122146	0.850627					0.0215247	0.799103		0.0777989	0.816888		0.0899358	0.87045		0	0.650797		0.169713
	0.00721248	0.755213		0.0083682	0.735904		0.00264291	0.726648		0.0323887	0.791835		0.0314136	0.791103		0.033224	0.796638		0.0142631	0.833994		0.0390244	0.865326		0.0165536	0.825489		0	0.750788		0.122146	0.851767					0.0215247	0.800897		0.0777989	0.818786		0.0920771	0.87045		0	0.695632		0.172324
	0.00740741	0.755213		0.0083682	0.736003		0.00264291	0.726724		0.0323887	0.792173		0.0318499	0.791103		0.0340443	0.796638		0.0154517	0.833994		0.0390244	0.865935		0.017152	0.825489		0	0.752244		0.125571	0.851767					0.02287	0.800897		0.0815939	0.818786		0.0920771	0.87152		0	0.696094		0.172324
	0.00740741	0.756967		0.00846782	0.736003		0.00279393	0.726724		0.032726	0.792173		0.0318499	0.791539		0.0340443	0.797048		0.0154517	0.83439		0.0396341	0.865935		0.017152	0.825688		0	0.752406		0.125571	0.852908					0.02287	0.801345		0.0815939	0.819734		0.0931478	0.87152		0	0.802866		0.17624
	0.00779727	0.756967		0.00846782	0.736103		0.00279393	0.72695		0.032726	0.79251		0.0322862	0.791539		0.0348646	0.797048		0.0166403	0.83439		0.0396341	0.867764		0.0173514	0.825688		0	0.753376		0.130137	0.852908					0.0237668	0.801345		0.0872865	0.819734		0.0931478	0.872591		0.00023116	0.802866		0.17624
	0.00779727	0.757162		0.00866707	0.736103		0.00286944	0.72695		0.0330634	0.79251		0.0322862	0.791976		0.0348646	0.797458		0.0166403	0.835578		0.0402439	0.867764		0.0173514	0.825888		0	0.753538		0.130137	0.854048					0.0237668	0.801794		0.0872865	0.820683		0.0952891	0.872591		0.00023116	0.804021		0.182768
	0.0079922	0.757162		0.00866707	0.736202		0.00286944	0.727026		0.0330634	0.793185		0.0327225	0.791976		0.035685	0.797458		0.0174326	0.835578		0.0402439	0.868373		0.0175509	0.825888		0	0.756044		0.131279	0.854048					0.0242152	0.801794		0.0901328	0.820683		0.0952891	0.876874		0.000462321	0.804021		0.182768
	0.0079922	0.757552		0.00886631	0.736202		0.00294495	0.727026		0.0334008	0.793185		0.0327225	0.792412		0.035685	0.798278		0.0174326	0.835975		0.0414634	0.868373		0.0175509	0.826286		0	0.756206		0.131279	0.855188					0.0242152	0.802242		0.0901328	0.821632		0.0963597	0.876874		0.000462321	0.804715		0.18799
	0.00818713	0.757552		0.00886631	0.736302		0.00294495	0.727101		0.0334008	0.79386		0.0331588	0.792412		0.0360952	0.798278		0.0190174	0.835975		0.0414634	0.868982		0.0177503	0.826286		0	0.757823		0.133562	0.855188					0.0251121	0.802242		0.0910816	0.821632		0.0963597	0.879015		0.000693481	0.804715		0.18799
	0.00818713	0.757942		0.00896593	0.736302		0.00317149	0.727101		0.0337382	0.79386		0.0331588	0.792848		0.0360952	0.800328		0.0190174	0.836371		0.0426829	0.868982		0.0177503	0.827682		0	0.757985		0.133562	0.856328					0.0251121	0.803139		0.0910816	0.822581		0.0974304	0.879015		0.000693481	0.805408		0.190601
	0.008577	0.757942		0.00896593	0.736402		0.00317149	0.727252		0.0337382	0.794534		0.0335951	0.792848		0.0369155	0.800328		0.0194136	0.836371		0.0426829	0.870201		0.0179497	0.827682		0	0.79607		0.135845	0.856328					0.0255605	0.803139		0.0920304	0.822581		0.0974304	0.883298		0.000924642	0.805408		0.190601
	0.008577	0.758721		0.00916517	0.736402		0.00332251	0.727252		0.0340756	0.794534		0.0335951	0.79372		0.0369155	0.801148		0.0194136	0.837559		0.0432927	0.870201		0.0179497	0.828081		8.08604e-05	0.79607		0.135845	0.857469					0.0255605	0.804036		0.0920304	0.823529		0.0995717	0.883298		0.000924642	0.806332		0.206266
	0.00877193	0.758721		0.00916517	0.736601		0.00332251	0.727328		0.0340756	0.794872		0.0340314	0.79372		0.0373257	0.801148		0.0209984	0.837559		0.0432927	0.87081		0.0181492	0.828081		8.08604e-05	0.796636		0.139269	0.857469					0.026009	0.804036		0.0939279	0.823529		0.0995717	0.884368		0.0011558	0.806332		0.206266
	0.00877193	0.758916		0.00936442	0.736601		0.00347353	0.727328		0.034413	0.794872		0.0340314	0.795028		0.0373257	0.801558		0.0209984	0.839144		0.0439024	0.87081		0.0181492	0.828281		0.000242581	0.796636		0.139269	0.860889					0.026009	0.804484		0.0939279	0.824478		0.101713	0.884368		0.0011558	0.806795		0.207572
	0.00896686	0.758916		0.00936442	0.736701		0.00347353	0.727479		0.034413	0.795209		0.0344677	0.795028		0.0377358	0.801558		0.0217908	0.839144		0.0439024	0.87142		0.0183486	0.828281		0.000242581	0.796798		0.14726	0.860889					0.0264574	0.804484		0.0958254	0.824478		0.101713	0.885439		0.00138696	0.806795		0.207572
	0.00896686	0.759306		0.00946404	0.736701		0.00362456	0.727479		0.0350877	0.795209		0.0344677	0.796773		0.0377358	0.801968		0.0217908	0.83954		0.0445122	0.87142		0.0183486	0.82848		0.000323441	0.796798		0.14726	0.86203					0.0264574	0.80583		0.0958254	0.826376		0.102784	0.885439		0.00138696	0.807026		0.208877
	0.00916179	0.759306		0.00946404	0.7369		0.00362456	0.727705		0.0350877	0.795884		0.0362129	0.796773		0.038146	0.801968		0.022187	0.83954		0.0445122	0.875076		0.0185481	0.82848		0.000323441	0.797041		0.148402	0.86203					0.0269058	0.80583		0.0986717	0.826376		0.102784	0.88651		0.00161812	0.807026		0.208877
	0.00916179	0.759501		0.00956366	0.7369		0.00377558	0.727705		0.0354251	0.795884		0.0362129	0.798081		0.038146	0.802788		0.022187	0.839937		0.0457317	0.875076		0.0185481	0.82868		0.000404302	0.797041		0.148402	0.86317					0.0269058	0.806726		0.0986717	0.827324		0.103854	0.88651		0.00161812	0.807719		0.211488
	0.00935673	0.759501		0.00956366	0.737199		0.00377558	0.728007		0.0354251	0.797908		0.0366492	0.798081		0.0385562	0.802788		0.0229794	0.839937		0.0457317	0.876295		0.0201436	0.82868		0.000404302	0.797283		0.149543	0.86317					0.0273543	0.806726		0.0996205	0.827324		0.103854	0.888651		0.00208044	0.807719		0.211488
	0.00935673	0.759891		0.00966328	0.737199		0.00385109	0.728007		0.0357625	0.797908		0.0366492	0.799389		0.0385562	0.803608		0.0229794	0.840729		0.047561	0.876295		0.0201436	0.828879		0.000485162	0.797283		0.149543	0.86431					0.0273543	0.807623		0.0996205	0.830171		0.104925	0.888651		0.00208044	0.808181		0.212794
	0.00955166	0.759891		0.00966328	0.737298		0.00385109	0.728083		0.0357625	0.798246		0.0379581	0.799389		0.0397867	0.803608		0.024168	0.840729		0.047561	0.876904		0.020343	0.828879		0.000485162	0.79793		0.152968	0.86431					0.0286996	0.807623		0.102467	0.830171		0.104925	0.889722		0.0023116	0.808181		0.212794
	0.00955166	0.760281		0.00996214	0.737298		0.0039266	0.728083		0.0360999	0.798246		0.0379581	0.800262		0.0397867	0.804018		0.024168	0.841125		0.0493902	0.876904		0.020343	0.829079		0.000566022	0.79793		0.152968	0.86545					0.0286996	0.80852		0.102467	0.83112		0.114561	0.889722		0.0023116	0.808412		0.215405
	0.00974659	0.760281		0.00996214	0.737796		0.0039266	0.728158		0.0360999	0.800607		0.0383944	0.800262		0.0410172	0.804018		0.0245642	0.841125		0.0493902	0.877514		0.0205425	0.829079		0.000566022	0.798092		0.158676	0.86545					0.0300448	0.80852		0.103416	0.83112		0.114561	0.890792		0.00254276	0.808412		0.215405
	0.00974659	0.76067		0.010261	0.737796		0.00400211	0.728158		0.0374494	0.800607		0.0383944	0.800698		0.0410172	0.805248		0.0245642	0.841521		0.0506098	0.877514		0.0205425	0.829278		0.000727743	0.798092		0.158676	0.866591					0.0300448	0.809865		0.103416	0.833017		0.116702	0.890792		0.00254276	0.808643		0.220627
	0.00994152	0.76067		0.010261	0.737896		0.00400211	0.728385		0.0374494	0.800945		0.0388307	0.800698		0.0414274	0.805248		0.0249604	0.841521		0.0506098	0.878123		0.0207419	0.829278		0.000727743	0.798658		0.159817	0.866591					0.0304933	0.809865		0.105313	0.833017		0.116702	0.891863		0.00277393	0.808643		0.220627
	0.00994152	0.76106		0.0103606	0.737896		0.00407763	0.728385		0.0381242	0.800945		0.0388307	0.801134		0.0414274	0.806068		0.0249604	0.841918		0.0518293	0.878123		0.0207419	0.830076		0.000889464	0.798658		0.159817	0.867731					0.0304933	0.810762		0.105313	0.833966		0.118844	0.891863		0.00277393	0.809106		0.23107
	0.0105263	0.76106		0.0103606	0.737996		0.00407763	0.728687		0.0381242	0.801957		0.039267	0.801134		0.0418376	0.806068		0.0253566	0.841918		0.0518293	0.879342		0.0209414	0.830076		0.000889464	0.798739		0.164384	0.867731					0.0309417	0.810762		0.107211	0.833966		0.118844	0.892934		0.00369857	0.809106		0.23107
	0.0105263	0.76145		0.0105599	0.737996		0.00415314	0.728687		0.0384615	0.801957		0.039267	0.80157		0.0418376	0.806478		0.0253566	0.842314		0.0542683	0.879342		0.0209414	0.830275		0.00113204	0.798739		0.164384	0.870011					0.0309417	0.811659		0.107211	0.836812		0.12848	0.892934		0.00369857	0.81003		0.233681
	0.0107212	0.76145		0.0105599	0.738195		0.00415314	0.728838		0.0384615	0.803306		0.0397033	0.80157		0.0426579	0.806478		0.0257528	0.842314		0.0542683	0.879951		0.0213402	0.830275		0.00113204	0.798819		0.166667	0.870011					0.0318386	0.811659		0.109108	0.836812		0.12848	0.895075		0.00439205	0.81003		0.233681
	0.0107212	0.76184		0.0106595	0.738195		0.00422865	0.728838		0.0391363	0.803306		0.0397033	0.802006		0.0426579	0.806888		0.0257528	0.84271		0.0560976	0.879951		0.0213402	0.830475		0.00121291	0.798819		0.166667	0.871152					0.0318386	0.812108		0.109108	0.837761		0.133833	0.895075		0.00439205	0.810261		0.237598
	0.0109162	0.76184		0.0106595	0.738294		0.00422865	0.728913		0.0391363	0.803644		0.0410122	0.802006		0.0438884	0.806888		0.0265452	0.84271		0.0560976	0.880561		0.0215397	0.830475		0.00121291	0.799224		0.171233	0.871152					0.032287	0.812108		0.111954	0.837761		0.133833	0.897216		0.00485437	0.810261		0.237598
	0.0109162	0.76223		0.0108587	0.738294		0.00437967	0.728913		0.0394737	0.803644		0.0410122	0.802442		0.0438884	0.807298		0.0265452	0.843106		0.0573171	0.880561		0.0215397	0.831073		0.00137463	0.799224		0.171233	0.872292					0.032287	0.812556		0.111954	0.83871		0.134904	0.897216		0.00485437	0.811186		0.253264
	0.0111111	0.76223		0.0108587	0.738494		0.00437967	0.729064		0.0394737	0.804318		0.0427574	0.802442		0.0442986	0.807298		0.0269414	0.843106		0.0573171	0.882389		0.0217391	0.831073		0.00137463	0.799709		0.172374	0.872292					0.0327354	0.812556		0.112903	0.83871		0.134904	0.90364		0.00508553	0.811186		0.253264
	0.0111111	0.762424		0.0109584	0.738494		0.0045307	0.729064		0.0398111	0.804318		0.0427574	0.803314		0.0442986	0.808118		0.0269414	0.843502		0.0603659	0.882389		0.0217391	0.831272		0.00177893	0.799709		0.172374	0.874572					0.0327354	0.813901		0.112903	0.839658		0.143469	0.90364		0.00508553	0.811417		0.262402
	0.011501	0.762424		0.0109584	0.738593		0.0045307	0.729366		0.0398111	0.804656		0.04363	0.803314		0.0447088	0.808118		0.0273376	0.843502		0.0603659	0.882998		0.022138	0.831272		0.00177893	0.800032		0.173516	0.874572					0.0331839	0.813901		0.11575	0.839658		0.143469	0.904711		0.00577901	0.811417		0.262402
	0.011501	0.762619		0.011058	0.738593		0.00475723	0.729366		0.0404858	0.804656		0.04363	0.804187		0.0447088	0.808528		0.0273376	0.844295		0.0609756	0.882998		0.022138	0.831671		0.00185979	0.800032		0.173516	0.876853					0.0331839	0.81435		0.11575	0.841556		0.149893	0.904711		0.00577901	0.811648		0.263708
	0.0118908	0.762619		0.011058	0.738793		0.00475723	0.729517		0.0404858	0.804993		0.0440663	0.804187		0.0455291	0.808528		0.0277338	0.844295		0.0609756	0.883608		0.0223375	0.831671		0.00185979	0.800194		0.174658	0.876853					0.0336323	0.81435		0.117647	0.841556		0.149893	0.905782		0.00601017	0.811648		0.263708
	0.0118908	0.762814		0.0112572	0.738793		0.00483274	0.729517		0.041498	0.804993		0.0440663	0.805059		0.0455291	0.809348		0.0277338	0.844691		0.0615854	0.883608		0.0223375	0.832868		0.00194065	0.800194		0.174658	0.877993					0.0336323	0.815695		0.117647	0.842505		0.152034	0.905782		0.00601017	0.811879		0.266319
	0.0122807	0.762814		0.0112572	0.739191		0.00483274	0.72982		0.041498	0.805331		0.0445026	0.805059		0.0463495	0.809348		0.02813	0.844691		0.0615854	0.884217		0.0225369	0.832868		0.00194065	0.800518		0.179224	0.877993					0.0349776	0.815695		0.122391	0.842505		0.152034	0.906852		0.00624133	0.811879		0.266319
	0.0122807	0.763009		0.0114565	0.739191		0.00490825	0.72982		0.0418354	0.805331		0.0445026	0.805495		0.0463495	0.809758		0.02813	0.845087		0.0628049	0.884217		0.0225369	0.833067		0.00210237	0.800518		0.179224	0.880274					0.0349776	0.816592		0.122391	0.843454		0.154176	0.906852		0.00624133	0.81211		0.275457
	0.0124756	0.763009		0.0114565	0.73939		0.00490825	0.730424		0.0418354	0.806005		0.0466841	0.805495		0.0471698	0.809758		0.0285261	0.845087		0.0628049	0.884826		0.0227363	0.833067		0.00210237	0.801003		0.188356	0.880274					0.035426	0.816592		0.124288	0.843454		0.154176	0.907923		0.00716597	0.81211		0.275457
	0.0124756	0.763594		0.0115561	0.73939		0.00498377	0.730424		0.0421727	0.806005		0.0466841	0.805931		0.0471698	0.810578		0.0285261	0.845483		0.0640244	0.884826		0.0227363	0.834065		0.00218323	0.801003		0.188356	0.881414					0.035426	0.817489		0.124288	0.845351		0.157388	0.907923		0.00716597	0.812572		0.285901
	0.0128655	0.763594		0.0115561	0.73949		0.00498377	0.730575		0.0421727	0.80803		0.0471204	0.805931		0.04758	0.810578		0.0289223	0.845483		0.0640244	0.885436		0.0229358	0.834065		0.00218323	0.801164		0.197489	0.881414					0.0367713	0.817489		0.125237	0.845351		0.157388	0.908994		0.00762829	0.812572		0.285901
	0.0128655	0.764373		0.0116557	0.73949		0.00505928	0.730575		0.0425101	0.80803		0.0471204	0.806803		0.04758	0.810988		0.0289223	0.84588		0.0670732	0.885436		0.0229358	0.834264		0.00226409	0.801164		0.197489	0.882554					0.0367713	0.818834		0.125237	0.847249		0.158458	0.908994		0.00762829	0.812803		0.292428
	0.0130604	0.764373		0.0116557	0.73959		0.00505928	0.73065		0.0425101	0.808704		0.047993	0.806803		0.0496308	0.810988		0.0301109	0.84588		0.0670732	0.886654		0.0233347	0.834264		0.00226409	0.801326		0.200913	0.882554					0.0376682	0.818834		0.128083	0.847249		0.158458	0.910064		0.00785945	0.812803		0.292428
	0.0130604	0.764958		0.0117553	0.73959		0.00543683	0.73065		0.0428475	0.808704		0.047993	0.807239		0.0496308	0.811808		0.0301109	0.846276		0.0676829	0.886654		0.0233347	0.834464		0.00242581	0.801326		0.200913	0.885975					0.0376682	0.819283		0.128083	0.848197		0.1606	0.910064		0.00785945	0.813266		0.293734
	0.0136452	0.764958		0.0117553	0.739888		0.00543683	0.730877		0.0428475	0.809042		0.0488656	0.807239		0.0504512	0.811808		0.0309033	0.846276		0.0676829	0.887264		0.023933	0.834464		0.00242581	0.801569		0.202055	0.885975					0.0381166	0.819283		0.129981	0.848197		0.1606	0.911135		0.00832178	0.813266		0.293734
	0.0136452	0.765153		0.011855	0.739888		0.00581439	0.730877		0.0435223	0.809042		0.0488656	0.807676		0.0504512	0.812628		0.0309033	0.846672		0.0707317	0.887264		0.023933	0.83586		0.00291097	0.801569		0.202055	0.890536					0.0381166	0.819731		0.129981	0.849146		0.16167	0.911135		0.00832178	0.813497		0.310705
	0.0138402	0.765153		0.011855	0.740187		0.00581439	0.731028		0.0435223	0.810054		0.0493019	0.807676		0.0512715	0.812628		0.0312995	0.846672		0.0707317	0.888483		0.0241324	0.83586		0.00291097	0.801892		0.203196	0.890536					0.038565	0.819731		0.132827	0.849146		0.16167	0.913276		0.00855294	0.813497		0.310705
	0.0138402	0.765543		0.0120542	0.740187		0.0058899	0.731028		0.0438596	0.810054		0.0493019	0.808112		0.0512715	0.814678		0.0312995	0.847068		0.0719512	0.888483		0.0241324	0.836258		0.00299183	0.801892		0.203196	0.891676					0.038565	0.820179		0.132827	0.851044		0.162741	0.913276		0.00855294	0.813959		0.315927
	0.0140351	0.765543		0.0120542	0.740586		0.0058899	0.731103		0.0438596	0.810391		0.0497382	0.808112		0.0516817	0.814678		0.0320919	0.847068		0.0719512	0.889092		0.0245313	0.836258		0.00299183	0.801973		0.205479	0.891676					0.0390135	0.820179		0.133776	0.851044		0.162741	0.915418		0.00924642	0.813959		0.315927
	0.0140351	0.765933		0.0121538	0.740586		0.00604093	0.731103		0.0445344	0.810391		0.0497382	0.809856		0.0516817	0.815088		0.0320919	0.847464		0.0731707	0.889092		0.0245313	0.836857		0.00307269	0.801973		0.205479	0.893957					0.0390135	0.821525		0.133776	0.851992		0.164882	0.915418		0.00924642	0.814421		0.317232
	0.01423	0.765933		0.0121538	0.740885		0.00604093	0.731179		0.0445344	0.812416		0.0501745	0.809856		0.0520919	0.815088		0.0332805	0.847464		0.0731707	0.889701		0.0247308	0.836857		0.00307269	0.802539		0.208904	0.893957					0.0399103	0.821525		0.135674	0.851992		0.164882	0.917559		0.00970874	0.814421		0.317232
	0.01423	0.766322		0.0122534	0.740885		0.00611644	0.731179		0.0448718	0.812416		0.0501745	0.811164		0.0520919	0.816318		0.0332805	0.848257		0.0762195	0.889701		0.0247308	0.837056		0.00380044	0.802539		0.208904	0.897377					0.0399103	0.821973		0.135674	0.85389		0.165953	0.917559		0.00970874	0.814652		0.321149
	0.014425	0.766322		0.0122534	0.740984		0.00611644	0.73216		0.0448718	0.812753		0.0510471	0.811164		0.0537326	0.816318		0.0336767	0.848257		0.0762195	0.89092		0.0255285	0.837056		0.00380044	0.80262		0.214612	0.897377					0.0403587	0.821973		0.137571	0.85389		0.165953	0.91863		0.0099399	0.814652		0.321149
	0.014425	0.766517		0.0124527	0.740984		0.00626746	0.73216		0.0452092	0.812753		0.0510471	0.811601		0.0537326	0.816728		0.0336767	0.849049		0.0768293	0.89092		0.0255285	0.837256		0.00396216	0.80262		0.214612	0.898518					0.0403587	0.822422		0.137571	0.855787		0.168094	0.91863		0.0099399	0.814883		0.332898
	0.0146199	0.766517		0.0124527	0.741084		0.00626746	0.732387		0.0452092	0.813765		0.0545375	0.811601		0.0541427	0.816728		0.0344691	0.849049		0.0768293	0.89153		0.0269246	0.837256		0.00396216	0.802943		0.216895	0.898518					0.0408072	0.822422		0.142315	0.855787		0.168094	0.9197		0.0101711	0.814883		0.332898
	0.0146199	0.766907		0.0125523	0.741084		0.00634297	0.732387		0.0458839	0.813765		0.0545375	0.813781		0.0541427	0.819598		0.0344691	0.849445		0.079878	0.89153		0.0269246	0.837655		0.00412388	0.802943		0.216895	0.901938					0.0408072	0.823767		0.142315	0.856736		0.17666	0.9197		0.0101711	0.815114		0.335509
	0.0148148	0.766907		0.0125523	0.741283		0.00634297	0.732613		0.0458839	0.814103		0.0549738	0.813781		0.0545529	0.819598		0.0352615	0.849445		0.079878	0.892139		0.0271241	0.837655		0.00412388	0.803024		0.219178	0.901938					0.0426009	0.823767		0.143264	0.856736		0.17666	0.921842		0.0104022	0.815114		0.335509
	0.0148148	0.767102		0.0126519	0.741283		0.006494	0.732613		0.0468961	0.814103		0.0549738	0.814217		0.0545529	0.820008		0.0352615	0.850238		0.0810976	0.892139		0.0271241	0.838652		0.0042856	0.803024		0.219178	0.905359					0.0426009	0.824664		0.143264	0.857685		0.187366	0.921842		0.0104022	0.815346		0.336815
	0.0150097	0.767102		0.0126519	0.741482		0.006494	0.732764		0.0468961	0.81444		0.0554101	0.814217		0.0561936	0.820008		0.0360539	0.850238		0.0810976	0.892748		0.0273235	0.838652		0.0042856	0.803186		0.22032	0.905359					0.0443946	0.824664		0.150854	0.857685		0.187366	0.922912		0.0106334	0.815346		0.336815
	0.0150097	0.767297		0.01315	0.741482		0.00656951	0.732764		0.0472335	0.81444		0.0554101	0.815089		0.0561936	0.820418		0.0360539	0.850634		0.0823171	0.892748		0.0273235	0.838851		0.00436646	0.803186		0.22032	0.906499					0.0443946	0.825112		0.150854	0.858634		0.19379	0.922912		0.0106334	0.815808		0.345953
	0.0152047	0.767297		0.01315	0.741682		0.00656951	0.732991		0.0472335	0.814777		0.0558464	0.815089		0.0574241	0.820418		0.0372425	0.850634		0.0823171	0.893358		0.0275229	0.838851		0.00436646	0.803267		0.221461	0.906499					0.044843	0.825112		0.158444	0.858634		0.19379	0.923983		0.0110957	0.815808		0.345953
	0.0152047	0.768661		0.0134489	0.741682		0.00672053	0.732991		0.0475709	0.814777		0.0558464	0.815962		0.0574241	0.822878		0.0372425	0.85103		0.0829268	0.893358		0.0275229	0.839051		0.00444732	0.803267		0.221461	0.90878					0.044843	0.825561		0.158444	0.860531		0.194861	0.923983		0.0110957	0.816039		0.349869
	0.0153996	0.768661		0.0134489	0.741781		0.00672053	0.733218		0.0475709	0.815115		0.056719	0.815962		0.0578343	0.822878		0.0380349	0.85103		0.0829268	0.893967		0.0277224	0.839051		0.00444732	0.803348		0.229452	0.90878					0.0452915	0.825561		0.160342	0.860531		0.194861	0.925054		0.0113269	0.816039		0.349869
	0.0153996	0.768856		0.0135485	0.741781		0.00679604	0.733218		0.0489204	0.815115		0.056719	0.816398		0.0578343	0.826568		0.0380349	0.851823		0.0835366	0.893967		0.0277224	0.83945		0.00452818	0.803348		0.229452	0.90992					0.0452915	0.826906		0.160342	0.862429		0.210921	0.925054		0.0113269	0.81627		0.35248
	0.0155945	0.768856		0.0135485	0.74198		0.00679604	0.733369		0.0489204	0.815452		0.0575916	0.816398		0.0590648	0.826568		0.0392235	0.851823		0.0835366	0.894576		0.0279218	0.83945		0.00452818	0.803671		0.231735	0.90992					0.0457399	0.826906		0.166034	0.862429		0.210921	0.926124		0.011558	0.81627		0.35248
	0.0155945	0.769636		0.0136481	0.74198		0.00687155	0.733369		0.0502699	0.815452		0.0575916	0.816834		0.0590648	0.828618		0.0392235	0.852219		0.0865854	0.894576		0.0279218	0.839649		0.00460904	0.803671		0.231735	0.913341					0.0457399	0.828251		0.166034	0.863378		0.215203	0.926124		0.011558	0.816501		0.355091
	0.0157895	0.769636		0.0136481	0.742279		0.00687155	0.733444		0.0502699	0.815789		0.0593368	0.816834		0.0598852	0.828618		0.0412044	0.852219		0.0865854	0.895186		0.0281213	0.839649		0.00460904	0.803752		0.234018	0.913341					0.0461883	0.828251		0.16888	0.863378		0.215203	0.927195		0.0117892	0.816501		0.355091
	0.0157895	0.76983		0.0137478	0.742279		0.00702258	0.733444		0.0509447	0.815789		0.0593368	0.819014		0.0598852	0.829028		0.0412044	0.852615		0.0884146	0.895186		0.0281213	0.839848		0.00477076	0.803752		0.234018	0.915621					0.0461883	0.8287		0.16888	0.864326		0.218415	0.927195		0.0117892	0.817425		0.369452
	0.0161793	0.76983		0.0137478	0.742379		0.00702258	0.733671		0.0509447	0.816127		0.0597731	0.819014		0.0602953	0.829028		0.0419968	0.852615		0.0884146	0.895795		0.0285201	0.839848		0.00477076	0.803833		0.23516	0.915621					0.0466368	0.8287		0.169829	0.864326		0.218415	0.929336		0.0120203	0.817425		0.369452
	0.0161793	0.770025		0.0140466	0.742379		0.00709809	0.733671		0.0512821	0.816127		0.0597731	0.819887		0.0602953	0.829438		0.0419968	0.853803		0.0890244	0.895795		0.0285201	0.840048		0.00493248	0.803833		0.23516	0.916762					0.0466368	0.829148		0.169829	0.865275		0.219486	0.929336		0.0120203	0.817657		0.395561
	0.0167641	0.770025		0.0140466	0.742479		0.00709809	0.733746		0.0512821	0.816464		0.0606457	0.819887		0.0607055	0.829438		0.042393	0.853803		0.0890244	0.896405		0.0295174	0.840048		0.00493248	0.803914		0.242009	0.916762					0.0470852	0.829148		0.171727	0.865275		0.219486	0.930407		0.0122515	0.817657		0.395561
	0.0167641	0.77022		0.0146444	0.742479		0.0071736	0.733746		0.0516194	0.816464		0.0606457	0.820323		0.0607055	0.830668		0.042393	0.8542		0.0908537	0.896405		0.0295174	0.840247		0.00517506	0.803914		0.242009	0.917902					0.0470852	0.830942		0.171727	0.866224		0.220557	0.930407		0.0122515	0.817888		0.396867
	0.0169591	0.77022		0.0146444	0.743076		0.0071736	0.733822		0.0516194	0.817139		0.061082	0.820323		0.061936	0.830668		0.0431854	0.8542		0.0908537	0.897623		0.0297168	0.840247		0.00517506	0.803995		0.244292	0.917902					0.0475336	0.830942		0.172676	0.866224		0.220557	0.931478		0.0131761	0.817888		0.396867
	0.0169591	0.770415		0.0148436	0.743076		0.00732462	0.733822		0.0522942	0.817139		0.061082	0.820759		0.061936	0.832308		0.0431854	0.854992		0.0914634	0.897623		0.0297168	0.840447		0.00525592	0.803995		0.244292	0.920182					0.0475336	0.831839		0.172676	0.868121		0.228051	0.931478		0.0131761	0.818119		0.420366
	0.0173489	0.770415		0.0148436	0.743176		0.00732462	0.733897		0.0522942	0.817814		0.0619546	0.820759		0.0623462	0.832308		0.0451664	0.854992		0.0914634	0.898842		0.0299162	0.840447		0.00525592	0.804237		0.245434	0.920182					0.0506726	0.831839		0.173624	0.868121		0.228051	0.932548		0.0136385	0.818119		0.420366
	0.0173489	0.770805		0.0150428	0.743176		0.00740014	0.733897		0.052969	0.817814		0.0619546	0.821631		0.0623462	0.832718		0.0451664	0.855388		0.0920732	0.898842		0.0299162	0.840646		0.00533678	0.804237		0.245434	0.921323					0.0506726	0.832735		0.173624	0.870019		0.229122	0.932548		0.0136385	0.818581		0.438642
	0.0175439	0.770805		0.0150428	0.743276		0.00740014	0.734048		0.052969	0.819163		0.0623909	0.821631		0.0627564	0.832718		0.0471474	0.855388		0.0920732	0.899452		0.030714	0.840646		0.00533678	0.804722		0.252283	0.921323					0.0511211	0.832735		0.179317	0.870019		0.229122	0.933619		0.0150254	0.818581		0.438642
	0.0175439	0.771195		0.0151425	0.743276		0.00747565	0.734048		0.0546559	0.819163		0.0623909	0.822503		0.0627564	0.833128		0.0471474	0.856973		0.095122	0.899452		0.030714	0.841245		0.0054985	0.804722		0.252283	0.922463					0.0511211	0.833184		0.179317	0.870968		0.235546	0.933619		0.0150254	0.818812		0.453003
	0.0179337	0.771195		0.0151425	0.743574		0.00747565	0.734199		0.0546559	0.819838		0.0632635	0.822503		0.0639869	0.833128		0.0479398	0.856973		0.095122	0.900061		0.0309134	0.841245		0.0054985	0.805046		0.259132	0.922463					0.0520179	0.833184		0.181214	0.870968		0.235546	0.93469		0.0152566	0.818812		0.453003
	0.0179337	0.771779		0.0152421	0.743574		0.00755116	0.734199		0.0549933	0.819838		0.0632635	0.822939		0.0639869	0.833538		0.0479398	0.857369		0.0969512	0.900061		0.0309134	0.841643		0.00582195	0.805046		0.259132	0.923603					0.0520179	0.834529		0.181214	0.873814		0.236617	0.93469		0.0152566	0.819274		0.456919
	0.0185185	0.771779		0.0152421	0.743674		0.00755116	0.734577		0.0549933	0.820175		0.0636998	0.822939		0.0656276	0.833538		0.050317	0.857369		0.0969512	0.90067		0.0323095	0.841643		0.00582195	0.805127		0.263699	0.923603					0.0529148	0.834529		0.185958	0.873814		0.236617	0.93576		0.0159501	0.819274		0.456919
	0.0185185	0.772169		0.0153417	0.743674		0.00777769	0.734577		0.0553306	0.820175		0.0636998	0.825556		0.0656276	0.834768		0.050317	0.857765		0.0987805	0.90067		0.0323095	0.841843		0.00614539	0.805127		0.263699	0.924743					0.0529148	0.834978		0.185958	0.874763		0.237687	0.93576		0.0159501	0.82043		0.462141
	0.0187135	0.772169		0.0153417	0.743774		0.00777769	0.734728		0.0553306	0.820513		0.0650087	0.825556		0.0668581	0.834768		0.0511094	0.857765		0.0987805	0.90128		0.032509	0.841843		0.00614539	0.805207		0.270548	0.924743					0.0533632	0.834978		0.186907	0.874763		0.237687	0.936831		0.0161812	0.82043		0.462141
	0.0187135	0.772949		0.0156406	0.743774		0.00785321	0.734728		0.0560054	0.820513		0.0650087	0.826864		0.0668581	0.835178		0.0511094	0.858558		0.10061	0.90128		0.032509	0.842042		0.00622625	0.805207		0.270548	0.925884					0.0533632	0.835426		0.186907	0.87666		0.24197	0.936831		0.0161812	0.820661		0.469974
	0.0189084	0.772949		0.0156406	0.743873		0.00785321	0.734803		0.0560054	0.821188		0.0658813	0.826864		0.0676784	0.835178		0.0526941	0.858558		0.10061	0.902498		0.0335062	0.842042		0.00622625	0.805288		0.288813	0.925884					0.055157	0.835426		0.189753	0.87666		0.24197	0.937901		0.0164124	0.820661		0.469974
	0.0189084	0.773533		0.0157402	0.743873		0.00792872	0.734803		0.0563428	0.821188		0.0658813	0.8273		0.0676784	0.835588		0.0526941	0.85935		0.101829	0.902498		0.0335062	0.842242		0.00630711	0.805288		0.288813	0.931585					0.055157	0.836771		0.189753	0.877609		0.243041	0.937901		0.0164124	0.822048		0.475196
	0.0191033	0.773533		0.0157402	0.744073		0.00792872	0.734879		0.0563428	0.822537		0.0671902	0.8273		0.0684988	0.835588		0.0538827	0.85935		0.101829	0.904327		0.0337056	0.842242		0.00630711	0.805531		0.289954	0.931585					0.0556054	0.836771		0.195446	0.877609		0.243041	0.938972		0.0166436	0.822048		0.475196
	0.0191033	0.774313		0.0158398	0.744073		0.00800423	0.734879		0.0573549	0.822537		0.0671902	0.827737		0.0684988	0.836408		0.0538827	0.859746		0.102439	0.904327		0.0337056	0.84284		0.00646883	0.805531		0.289954	0.933865					0.0556054	0.83722		0.195446	0.878558		0.245182	0.938972		0.0166436	0.822741		0.516971
	0.0194932	0.774313		0.0158398	0.744969		0.00800423	0.735181		0.0573549	0.822874		0.0676265	0.827737		0.0689089	0.836408		0.0542789	0.859746		0.102439	0.904936		0.0339051	0.84284		0.00646883	0.805693		0.292237	0.933865					0.058296	0.83722		0.20019	0.878558		0.245182	0.940043		0.017337	0.822741		0.516971
	0.0194932	0.774508		0.0159394	0.744969		0.00807974	0.735181		0.0576923	0.822874		0.0676265	0.828173		0.0689089	0.837228		0.0542789	0.861331		0.104268	0.904936		0.0339051	0.843837		0.00654969	0.805693		0.292237	0.935006					0.058296	0.837668		0.20019	0.879507		0.250535	0.940043		0.017337	0.823203		0.535248
	0.0196881	0.774508		0.0159394	0.745368		0.00807974	0.735256		0.0576923	0.823212		0.0680628	0.828173		0.0693191	0.837228		0.0554675	0.861331		0.104268	0.905545		0.0345034	0.843837		0.00654969	0.806501		0.295662	0.935006					0.0591928	0.837668		0.202087	0.879507		0.250535	0.941113		0.0175682	0.823203		0.535248
	0.0196881	0.774703		0.0160391	0.745368		0.00823076	0.735256		0.0587045	0.823212		0.0680628	0.829045		0.0693191	0.838458		0.0554675	0.861727		0.107927	0.905545		0.0345034	0.844037		0.00671141	0.806501		0.295662	0.936146					0.0591928	0.841704		0.202087	0.880455		0.259101	0.941113		0.0175682	0.824128		0.54047
	0.019883	0.774703		0.0160391	0.745965		0.00823076	0.735332		0.0587045	0.823549		0.0684991	0.829045		0.0705496	0.838458		0.0558637	0.861727		0.107927	0.907374		0.0349023	0.844037		0.00671141	0.806582		0.299087	0.936146					0.0600897	0.841704		0.204934	0.880455		0.259101	0.942184		0.0177994	0.824128		0.54047
	0.019883	0.775482		0.0163379	0.745965		0.00830628	0.735332		0.0590418	0.823549		0.0684991	0.829481		0.0705496	0.840508		0.0558637	0.862124		0.108537	0.907374		0.0349023	0.844236		0.00679227	0.806582		0.299087	0.938426					0.0600897	0.842601		0.204934	0.881404		0.263383	0.942184		0.0177994	0.824821		0.541775
	0.020078	0.775482		0.0163379	0.746165		0.00830628	0.735558		0.0590418	0.823887		0.0693717	0.829481		0.0709598	0.840508		0.0582409	0.862124		0.108537	0.907983		0.0351017	0.844236		0.00679227	0.806663		0.315068	0.938426					0.0605381	0.842601		0.205882	0.881404		0.263383	0.943255		0.018724	0.824821		0.541775
	0.020078	0.777626		0.0164375	0.746165		0.00860832	0.735558		0.0597166	0.823887		0.0693717	0.829917		0.0709598	0.841328		0.0582409	0.862916		0.110366	0.907983		0.0351017	0.844834		0.00695399	0.806663		0.315068	0.939567					0.0605381	0.843946		0.205882	0.883302		0.273019	0.943255		0.018724	0.825052		0.545692
	0.0202729	0.777626		0.0164375	0.746463		0.00860832	0.735634		0.0597166	0.825236		0.069808	0.829917		0.0742412	0.841328		0.0590333	0.862916		0.110366	0.908592		0.0372956	0.844834		0.00695399	0.806825		0.317352	0.939567					0.0623318	0.843946		0.208729	0.883302		0.273019	0.945396		0.0189552	0.825052		0.545692
	0.0202729	0.778796		0.0165372	0.746463		0.00875934	0.735634		0.060054	0.825236		0.069808	0.830353		0.0742412	0.841738		0.0590333	0.863708		0.112805	0.908592		0.0372956	0.845034		0.00703485	0.806825		0.317352	0.940707					0.0623318	0.844395		0.208729	0.88425		0.282655	0.945396		0.0189552	0.825514		0.587467
	0.0204678	0.778796		0.0165372	0.746762		0.00875934	0.73586		0.060054	0.825911		0.0706806	0.830353		0.076292	0.841738		0.0594295	0.863708		0.112805	0.909202		0.037495	0.845034		0.00703485	0.806905		0.318493	0.940707					0.0627803	0.844395		0.210626	0.88425		0.282655	0.946467		0.0191863	0.825514		0.587467
	0.0204678	0.77938		0.0166368	0.746762		0.00891037	0.73586		0.0607287	0.825911		0.0706806	0.830789		0.076292	0.842968		0.0594295	0.864105		0.114024	0.909202		0.037495	0.845233		0.00719657	0.806905		0.318493	0.941847					0.0627803	0.846188		0.210626	0.885199		0.288009	0.946467		0.0191863	0.827132		0.601828
	0.0206628	0.77938		0.0166368	0.746962		0.00891037	0.736389		0.0607287	0.826923		0.0711169	0.830789		0.0775226	0.842968		0.0598257	0.864105		0.114024	0.909811		0.0380933	0.845233		0.00719657	0.806986		0.326484	0.941847					0.0632287	0.846188		0.213472	0.885199		0.288009	0.947537		0.020111	0.827132		0.601828
	0.0206628	0.779965		0.0167364	0.746962		0.00898588	0.736389		0.0624157	0.826923		0.0711169	0.832098		0.0775226	0.843378		0.0598257	0.864897		0.115244	0.909811		0.0380933	0.845433		0.00743915	0.806986		0.326484	0.942987					0.0632287	0.846637		0.213472	0.886148		0.289079	0.947537		0.020111	0.827825		0.643603
	0.0208577	0.779965		0.0167364	0.747061		0.00898588	0.736616		0.0624157	0.828273		0.0728621	0.832098		0.0783429	0.843378		0.0602219	0.864897		0.115244	0.91042		0.0382928	0.845433		0.00743915	0.807067		0.339041	0.942987					0.0641256	0.846637		0.220114	0.886148		0.289079	0.948608		0.0203421	0.827825		0.643603
	0.0208577	0.78016		0.016836	0.747061		0.00906139	0.736616		0.062753	0.828273		0.0728621	0.83297		0.0783429	0.845018		0.0602219	0.865293		0.117683	0.91042		0.0382928	0.845632		0.00776259	0.807067		0.339041	0.944128					0.0641256	0.847085		0.220114	0.887097		0.291221	0.948608		0.0203421	0.828056		0.712794
	0.0210526	0.78016		0.016836	0.747161		0.00906139	0.736842		0.062753	0.829285		0.0737347	0.83297		0.0787531	0.845018		0.0610143	0.865293		0.117683	0.91103		0.0386917	0.845632		0.00776259	0.807229		0.340183	0.944128					0.0654709	0.847085		0.22296	0.887097		0.291221	0.950749		0.0205733	0.828056		0.712794
	0.0210526	0.780355		0.0169356	0.747161		0.0091369	0.736842		0.0630904	0.829285		0.0737347	0.833842		0.0787531	0.845838		0.0610143	0.866482		0.118293	0.91103		0.0386917	0.846031		0.00784345	0.807229		0.340183	0.945268					0.0654709	0.847982		0.22296	0.888046		0.302998	0.950749		0.0205733	0.828287		0.732376
	0.0214425	0.780355		0.0169356	0.74736		0.0091369	0.736993		0.0630904	0.829622		0.0750436	0.833842		0.0799836	0.845838		0.0614105	0.866482		0.118293	0.912249		0.0390905	0.846031		0.00784345	0.80731		0.350457	0.945268					0.067713	0.847982		0.223909	0.888046		0.302998	0.95182		0.0208044	0.828287		0.732376
	0.0214425	0.78055		0.0170353	0.74736		0.00921241	0.736993		0.0634278	0.829622		0.0750436	0.834278		0.0799836	0.846248		0.0614105	0.867274		0.118902	0.912249		0.0390905	0.846231		0.00792431	0.80731		0.350457	0.947548					0.067713	0.84843		0.223909	0.888994		0.30621	0.95182		0.0208044	0.830367		0.778068
	0.0216374	0.78055		0.0170353	0.747559		0.00921241	0.737144		0.0634278	0.830972		0.0759162	0.834278		0.0803938	0.846248		0.0618067	0.867274		0.118902	0.912858		0.03929	0.846231		0.00792431	0.807391		0.356164	0.947548					0.0686099	0.84843		0.231499	0.888994		0.30621	0.952891		0.0214979	0.830367		0.778068
	0.0216374	0.781329		0.0171349	0.747559		0.00936344	0.737144		0.0647773	0.830972		0.0759162	0.83515		0.0803938	0.846658		0.0618067	0.868067		0.121341	0.912858		0.03929	0.84643		0.00800518	0.807391		0.356164	0.948689					0.0686099	0.849327		0.231499	0.890892		0.319058	0.952891		0.0214979	0.830599		0.82376
	0.0218324	0.781329		0.0171349	0.747659		0.00936344	0.737371		0.0647773	0.831309		0.078534	0.83515		0.0808039	0.846658		0.0641838	0.868067		0.121341	0.913467		0.0394894	0.84643		0.00800518	0.807714		0.357306	0.948689					0.0690583	0.849327		0.235294	0.890892		0.319058	0.955032		0.0224226	0.830599		0.82376
	0.0218324	0.781719		0.0172345	0.747659		0.00943895	0.737371		0.0651147	0.831309		0.078534	0.836023		0.0808039	0.847888		0.0641838	0.868463		0.122561	0.913467		0.0394894	0.847627		0.00824776	0.807714		0.357306	0.950969					0.0690583	0.849776		0.235294	0.891841		0.332976	0.955032		0.0224226	0.831292		0.875979
	0.0222222	0.781719		0.0172345	0.747759		0.00943895	0.737673		0.0651147	0.832659		0.0802792	0.836023		0.0812141	0.847888		0.0657686	0.868463		0.122561	0.914077		0.0396889	0.847627		0.00824776	0.807957		0.365297	0.950969					0.0713004	0.849776		0.239089	0.891841		0.332976	0.956103		0.0226537	0.831292		0.875979
	0.0222222	0.781914		0.0178322	0.747759		0.00958997	0.737673		0.0654521	0.832659		0.0802792	0.836459		0.0812141	0.848298		0.0657686	0.868859		0.123171	0.914077		0.0396889	0.848624		0.00840948	0.807957		0.365297	0.952109					0.0713004	0.850673		0.239089	0.892789		0.335118	0.956103		0.0226537	0.831523		0.894256
	0.022807	0.781914		0.0178322	0.747958		0.00958997	0.737899		0.0654521	0.832996		0.0811518	0.836459		0.0844955	0.848298		0.066561	0.868859		0.123171	0.914686		0.0406861	0.848624		0.00840948	0.808118		0.36758	0.952109					0.0717489	0.850673		0.240038	0.892789		0.335118	0.957173		0.0228849	0.831523		0.894256
	0.022807	0.782304		0.0180315	0.747958		0.00966548	0.737899		0.0681511	0.832996		0.0811518	0.837331		0.0844955	0.849528		0.066561	0.869255		0.12439	0.914686		0.0406861	0.848823		0.00873292	0.808118		0.36758	0.95325					0.0717489	0.85157		0.240038	0.893738		0.33833	0.957173		0.0228849	0.831754		0.98564
	0.0230019	0.782304		0.0180315	0.748257		0.00966548	0.737975		0.0681511	0.833671		0.0820244	0.837331		0.085726	0.849528		0.0669572	0.869255		0.12439	0.915296		0.0416833	0.848823		0.00873292	0.808361		0.381279	0.95325					0.0721973	0.85157		0.243833	0.893738		0.33833	0.958244		0.0233472	0.831754		0.990862
	0.0230019	0.782693		0.0181311	0.748257		0.009741	0.737975		0.0691633	0.833671		0.0820244	0.837767		0.085726	0.849938		0.0669572	0.869651		0.126829	0.915296		0.0416833	0.85002		0.00889464	0.808361		0.381279	0.95439					0.0721973	0.852018		0.243833	0.894687		0.347966	0.958244		0.0233472	0.831985		0.993473
	0.0231969	0.782693		0.0181311	0.748356		0.009741	0.73805		0.0691633	0.834008		0.0824607	0.837767		0.0865463	0.849938		0.0673534	0.869651		0.126829	0.915905		0.0418827	0.85002		0.00889464	0.808523		0.385845	0.95439					0.0726457	0.852018		0.244782	0.894687		0.347966	0.960385		0.0235784	0.831985		1
	0.0231969	0.782888		0.0182307	0.748356		0.00981651	0.73805		0.0695007	0.834008		0.0824607	0.838639		0.0865463	0.850349		0.0673534	0.870444		0.129268	0.915905		0.0418827	0.850219		0.00905636	0.808523		0.385845	0.95553					0.0726457	0.852915		0.244782	0.895636		0.35546	0.960385		0.0235784	0.832679
	0.0233918	0.782888		0.0182307	0.748755		0.00981651	0.738126		0.0695007	0.83502		0.0833333	0.838639		0.0890074	0.850349		0.0681458	0.870444		0.129268	0.917733		0.0422816	0.850219		0.00905636	0.808604		0.392694	0.95553					0.0730942	0.852915		0.246679	0.895636		0.35546	0.963597		0.0238095	0.832679
	0.0233918	0.783278		0.0183303	0.748755		0.00989202	0.738126		0.0708502	0.83502		0.0833333	0.839075		0.0890074	0.851989		0.0681458	0.871632		0.130488	0.917733		0.0422816	0.850419		0.00921808	0.808604		0.392694	0.95667					0.0730942	0.853363		0.246679	0.896584		0.368308	0.963597		0.0238095	0.833141
	0.0235867	0.783278		0.0183303	0.748954		0.00989202	0.738201		0.0708502	0.835358		0.0846422	0.839075		0.0902379	0.851989		0.068542	0.871632		0.130488	0.920171		0.0428799	0.850419		0.00921808	0.808765		0.396119	0.95667					0.073991	0.853363		0.248577	0.896584		0.368308	0.964668		0.0242718	0.833141
	0.0235867	0.784058		0.01843	0.748954		0.00996753	0.738201		0.0718623	0.835358		0.0846422	0.839512		0.0902379	0.852399		0.068542	0.872029		0.131707	0.920171		0.0428799	0.850618		0.0093798	0.808765		0.396119	0.957811					0.073991	0.854709		0.248577	0.898482		0.369379	0.964668		0.0242718	0.833372
	0.0237817	0.784058		0.01843	0.749352		0.00996753	0.738277		0.0718623	0.835695		0.0850785	0.839512		0.0906481	0.852399		0.0693344	0.872029		0.131707	0.92078		0.0430794	0.850618		0.0093798	0.809008		0.399543	0.957811					0.0744395	0.854709		0.249526	0.898482		0.369379	0.965739		0.0247342	0.833372
	0.0237817	0.784642		0.0185296	0.749352		0.010043	0.738277		0.0725371	0.835695		0.0850785	0.839948		0.0906481	0.854039		0.0693344	0.872425		0.134756	0.92078		0.0430794	0.851017		0.00954152	0.809008		0.399543	0.958951					0.0744395	0.855157		0.249526	0.899431		0.37045	0.965739		0.0247342	0.833603
	0.0241715	0.784642		0.0185296	0.749452		0.010043	0.738352		0.0725371	0.836032		0.0859511	0.839948		0.0931091	0.854039		0.0717116	0.872425		0.134756	0.921389		0.0434783	0.851017		0.00954152	0.809089		0.400685	0.958951					0.0748879	0.855157		0.250474	0.899431		0.37045	0.966809		0.0249653	0.833603
	0.0241715	0.785227		0.0186292	0.749452		0.0101186	0.738352		0.0728745	0.836032		0.0859511	0.841256		0.0931091	0.854449		0.0717116	0.872821		0.140244	0.921389		0.0434783	0.851416		0.00970324	0.809089		0.400685	0.960091					0.0748879	0.855605		0.250474	0.901328		0.37152	0.966809		0.0249653	0.833834
	0.0245614	0.785227		0.0186292	0.749552		0.0101186	0.738428		0.0728745	0.83637		0.0863874	0.841256		0.0935193	0.854449		0.0721078	0.872821		0.140244	0.921999		0.0436777	0.851416		0.00970324	0.80925		0.405251	0.960091					0.0753363	0.855605		0.256167	0.901328		0.37152	0.968951		0.02589	0.833834
	0.0245614	0.785422		0.0187288	0.749552		0.0102696	0.738428		0.0732119	0.83637		0.0863874	0.842128		0.0935193	0.854859		0.0721078	0.873217		0.140854	0.921999		0.0436777	0.852214		0.0097841	0.80925		0.405251	0.961231					0.0753363	0.856054		0.256167	0.902277		0.380086	0.968951		0.02589	0.834527
	0.0247563	0.785422		0.0187288	0.75005		0.0102696	0.738503		0.0732119	0.837045		0.0868237	0.842128		0.0939295	0.854859		0.0748811	0.873217		0.140854	0.922608		0.0438771	0.852214		0.0097841	0.809412		0.408676	0.961231					0.0766816	0.856054		0.258065	0.902277		0.380086	0.970021		0.0263523	0.834527
	0.0247563	0.785617		0.0188285	0.75005		0.0104206	0.738503		0.0738866	0.837045		0.0868237	0.843		0.0939295	0.855269		0.0748811	0.87401		0.144512	0.922608		0.0438771	0.852413		0.00994582	0.809412		0.408676	0.962372					0.0766816	0.856951		0.258065	0.903226		0.383298	0.970021		0.0263523	0.83499
	0.0249513	0.785617		0.0188285	0.750349		0.0104206	0.738654		0.0738866	0.839744		0.08726	0.843		0.0963905	0.855269		0.0768621	0.87401		0.144512	0.923218		0.0446749	0.852413		0.00994582	0.809493		0.413242	0.962372					0.0784753	0.856951		0.26186	0.903226		0.383298	0.972163		0.0265834	0.83499
	0.0249513	0.785812		0.0189281	0.750349		0.0105716	0.738654		0.074224	0.839744		0.08726	0.843437		0.0963905	0.855679		0.0768621	0.874802		0.146951	0.923218		0.0446749	0.852812		0.0101075	0.809493		0.413242	0.963512					0.0784753	0.857848		0.26186	0.904175		0.388651	0.972163		0.0265834	0.835683
	0.0253411	0.785812		0.0189281	0.750648		0.0105716	0.739032		0.074224	0.840756		0.0881326	0.843437		0.097621	0.855679		0.0780507	0.874802		0.146951	0.923827		0.0454727	0.852812		0.0101075	0.809655		0.420091	0.963512					0.0807175	0.857848		0.264706	0.904175		0.388651	0.974304		0.0277393	0.835683
	0.0253411	0.786007		0.0191273	0.750648		0.0106471	0.739032		0.0762483	0.840756		0.0881326	0.843873		0.097621	0.857729		0.0780507	0.875594		0.14939	0.923827		0.0454727	0.85341		0.010431	0.809655		0.420091	0.964652					0.0807175	0.858296		0.264706	0.905123		0.401499	0.974304		0.0277393	0.836376
	0.0255361	0.786007		0.0191273	0.750946		0.0106471	0.739183		0.0762483	0.841768		0.0890052	0.843873		0.0980312	0.857729		0.0800317	0.875594		0.14939	0.924436		0.0456721	0.85341		0.010431	0.809736		0.421233	0.964652					0.0816143	0.858296		0.267552	0.905123		0.401499	0.975375		0.0279704	0.836376
	0.0255361	0.786396		0.0193266	0.750946		0.0107226	0.739183		0.0765857	0.841768		0.0890052	0.844309		0.0980312	0.858549		0.0800317	0.87599		0.15	0.924436		0.0456721	0.853809		0.0105927	0.809736		0.421233	0.966933					0.0816143	0.858744		0.267552	0.90797		0.41863	0.975375		0.0279704	0.836607
	0.025731	0.786396		0.0193266	0.751046		0.0107226	0.739258		0.0765857	0.842105		0.0894415	0.844309		0.0988515	0.858549		0.0816165	0.87599		0.15	0.925655		0.0462704	0.853809		0.0105927	0.809897		0.429224	0.966933					0.0829596	0.858744		0.273245	0.90797		0.41863	0.976445		0.0284327	0.836607
	0.025731	0.786591		0.0194262	0.751046		0.0108737	0.739258		0.0772605	0.842105		0.0894415	0.844745		0.0988515	0.858959		0.0816165	0.876387		0.15061	0.925655		0.0462704	0.854208		0.0107544	0.809897		0.429224	0.968073					0.0829596	0.859193		0.273245	0.908918		0.423983	0.976445		0.0284327	0.836838
	0.0259259	0.786591		0.0194262	0.751146		0.0108737	0.739334		0.0772605	0.842443		0.0907504	0.844745		0.100082	0.858959		0.0835975	0.876387		0.15061	0.926264		0.0474671	0.854208		0.0107544	0.81014		0.436073	0.968073					0.0834081	0.859193		0.27704	0.908918		0.423983	0.977516		0.0298197	0.836838
	0.0259259	0.786981		0.0195258	0.751146		0.0110247	0.739334		0.0775978	0.842443		0.0907504	0.845181		0.100082	0.859369		0.0835975	0.876783		0.15122	0.926264		0.0474671	0.854408		0.0109161	0.81014		0.436073	0.970353					0.0834081	0.86009		0.27704	0.909867		0.426124	0.977516		0.0298197	0.83707
	0.0261209	0.786981		0.0195258	0.751445		0.0110247	0.739409		0.0775978	0.84278		0.0920593	0.845181		0.100902	0.859369		0.0855784	0.876783		0.15122	0.926874		0.0476665	0.854408		0.0109161	0.810302		0.438356	0.970353					0.0852018	0.86009		0.277989	0.909867		0.426124	0.978587		0.0300509	0.83707
	0.0261209	0.787176		0.019725	0.751445		0.0111002	0.739409		0.0779352	0.84278		0.0920593	0.845617		0.100902	0.859779		0.0855784	0.877179		0.155488	0.926874		0.0476665	0.854607		0.010997	0.810302		0.438356	0.971494					0.0852018	0.860538		0.277989	0.910816		0.433619	0.978587		0.0300509	0.837763
	0.0267057	0.787176		0.019725	0.751544		0.0111002	0.739787		0.0779352	0.843117		0.0933682	0.845617		0.101723	0.859779		0.0863708	0.877179		0.155488	0.927483		0.047866	0.854607		0.010997	0.810463		0.439498	0.971494					0.0856502	0.860538		0.280835	0.910816		0.433619	0.980728		0.030282	0.837763
	0.0267057	0.788735		0.0198247	0.751544		0.0113267	0.739787		0.07861	0.843117		0.0933682	0.846053		0.101723	0.860599		0.0863708	0.877575		0.156707	0.927483		0.047866	0.855205		0.0112396	0.810463		0.439498	0.972634					0.0856502	0.862332		0.280835	0.912713		0.436831	0.980728		0.030282	0.838456
	0.0269006	0.788735		0.0198247	0.751843		0.0113267	0.739863		0.07861	0.84413		0.0938045	0.846053		0.102133	0.860599		0.086767	0.877575		0.156707	0.928093		0.0480654	0.855205		0.0112396	0.810625		0.440639	0.972634					0.0892377	0.862332		0.28463	0.912713		0.436831	0.981799		0.0314378	0.838456
	0.0269006	0.789515		0.0199243	0.751843		0.0114023	0.739863		0.0806343	0.84413		0.0938045	0.846489		0.102133	0.861419		0.086767	0.877971		0.159146	0.928093		0.0480654	0.856203		0.0113204	0.810625		0.440639	0.973774					0.0892377	0.86278		0.28463	0.913662		0.441113	0.981799		0.0314378	0.838918
	0.0270955	0.789515		0.0199243	0.751943		0.0114023	0.739938		0.0806343	0.844467		0.0942408	0.846489		0.102953	0.861419		0.0871632	0.877971		0.159146	0.928702		0.0482649	0.856203		0.0113204	0.810948		0.466895	0.973774					0.0910314	0.86278		0.291271	0.913662		0.441113	0.982869		0.0330559	0.838918
	0.0270955	0.78971		0.0201235	0.751943		0.0115533	0.739938		0.0819838	0.844467		0.0942408	0.847362		0.102953	0.861829		0.0871632	0.878368		0.159756	0.928702		0.0482649	0.856402		0.0116439	0.810948		0.466895	0.974914					0.0910314	0.864574		0.291271	0.914611		0.450749	0.982869		0.0330559	0.83915
	0.0274854	0.78971		0.0201235	0.752441		0.0115533	0.740769		0.0819838	0.844804		0.0951134	0.847362		0.103774	0.861829		0.0883518	0.878368		0.159756	0.929311		0.0496609	0.856402		0.0116439	0.81111		0.481735	0.974914					0.0914798	0.864574		0.29222	0.914611		0.450749	0.98394		0.0332871	0.83915
	0.0274854	0.790489		0.0202232	0.752441		0.0117043	0.740769		0.0833333	0.844804		0.0951134	0.847798		0.103774	0.862239		0.0883518	0.87916		0.160366	0.929311		0.0496609	0.856801		0.0118056	0.81111		0.481735	0.976055					0.0914798	0.865919		0.29222	0.91556		0.468951	0.98394		0.0332871	0.840074
	0.0276803	0.790489		0.0202232	0.753238		0.0117043	0.740844		0.0833333	0.845142		0.0981675	0.847798		0.104184	0.862239		0.088748	0.87916		0.160366	0.929921		0.0498604	0.856801		0.0118056	0.811272		0.5	0.976055					0.0928251	0.865919		0.296015	0.91556		0.468951	0.985011		0.0335183	0.840074
	0.0276803	0.790684		0.0204224	0.753238		0.0117798	0.740844		0.0867072	0.845142		0.0981675	0.848234		0.104184	0.862649		0.088748	0.879556		0.164634	0.929921		0.0498604	0.857399		0.0120482	0.811272		0.5	0.977195					0.0928251	0.867713		0.296015	0.917457		0.472163	0.985011		0.0335183	0.840305
	0.0278752	0.790684		0.0204224	0.753437		0.0117798	0.74092		0.0867072	0.845479		0.0999127	0.848234		0.105004	0.862649		0.0915214	0.879556		0.164634	0.93114		0.0500598	0.857399		0.0120482	0.811353		0.507991	0.977195					0.0932735	0.867713		0.29981	0.917457		0.472163	0.986081		0.0337494	0.840305
	0.0278752	0.791269		0.0206216	0.753437		0.0118553	0.74092		0.0873819	0.845479		0.0999127	0.849106		0.105004	0.864289		0.0915214	0.881537		0.175	0.93114		0.0500598	0.857798		0.0122099	0.811353		0.507991	0.978335					0.0932735	0.868161		0.29981	0.920304		0.485011	0.986081		0.0337494	0.840536
	0.0280702	0.791269		0.0206216	0.753636		0.0118553	0.741071		0.0873819	0.845816		0.100349	0.849106		0.105824	0.864289		0.09271	0.881537		0.175	0.931749		0.0504587	0.857798		0.0122099	0.811434		0.523973	0.978335					0.0946188	0.868161		0.303605	0.920304		0.485011	0.988223		0.0339806	0.840536
	0.0280702	0.791464		0.0208209	0.753636		0.0119308	0.741071		0.0877193	0.845816		0.100349	0.849542		0.105824	0.864699		0.09271	0.881933		0.17622	0.931749		0.0504587	0.858197		0.0122908	0.811434		0.523973	0.979475					0.0946188	0.869058		0.303605	0.92315		0.513919	0.988223		0.0339806	0.840767
	0.02846	0.791464		0.0208209	0.753935		0.0119308	0.741222		0.0877193	0.846154		0.100785	0.849542		0.110747	0.864699		0.0931062	0.881933		0.17622	0.932358		0.0506582	0.858197		0.0122908	0.811595		0.533105	0.979475					0.0959641	0.869058		0.304554	0.92315		0.513919	0.989293		0.0349052	0.840767
	0.02846	0.791659		0.0209205	0.753935		0.0120063	0.741222		0.0883941	0.846154		0.100785	0.849978		0.110747	0.865109		0.0931062	0.883122		0.187195	0.932358		0.0506582	0.858596		0.0123716	0.811595		0.533105	0.980616					0.0959641	0.8713		0.304554	0.924099		0.527837	0.989293		0.0349052	0.841692
	0.028655	0.791659		0.0209205	0.754035		0.0120063	0.741373		0.0883941	0.846829		0.101658	0.849978		0.113208	0.865109		0.0935024	0.883122		0.187195	0.934186		0.0508576	0.858596		0.0123716	0.811838		0.53653	0.980616					0.0973094	0.8713		0.305503	0.924099		0.527837	0.990364		0.0351364	0.841692
	0.028655	0.792243		0.0210201	0.754035		0.0121574	0.741373		0.0887314	0.846829		0.101658	0.85085		0.113208	0.866339		0.0935024	0.883914		0.190854	0.934186		0.0508576	0.858795		0.0124525	0.811838		0.53653	0.981756					0.0973094	0.871749		0.305503	0.925047		0.556745	0.990364		0.0351364	0.842616
	0.0288499	0.792243		0.0210201	0.75533		0.0121574	0.741524		0.0887314	0.848178		0.103403	0.85085		0.114028	0.866339		0.0954834	0.883914		0.190854	0.935405		0.051057	0.858795		0.0124525	0.812		0.547945	0.981756					0.0977578	0.871749		0.319734	0.925047		0.556745	0.991435		0.0353675	0.842616
	0.0288499	0.792438		0.0211197	0.75533		0.0122329	0.741524		0.0897436	0.848178		0.103403	0.852595		0.114028	0.866749		0.0954834	0.884311		0.193293	0.935405		0.051057	0.859194		0.0126142	0.812		0.547945	0.982896					0.0977578	0.872646		0.319734	0.925996		0.569593	0.991435		0.0353675	0.843078
	0.0294347	0.792438		0.0211197	0.755927		0.0122329	0.741675		0.0897436	0.848853		0.103839	0.852595		0.114438	0.866749		0.0962758	0.884311		0.193293	0.936015		0.0516554	0.859194		0.0126142	0.812161		0.567352	0.982896					0.1	0.872646		0.33112	0.925996		0.569593	0.992505		0.0355987	0.843078
	0.0294347	0.792633		0.021319	0.755927		0.0123839	0.741675		0.0910931	0.848853		0.103839	0.853031		0.114438	0.867159		0.0962758	0.885103		0.19878	0.936015		0.0516554	0.859394		0.0126951	0.812161		0.567352	0.984036					0.1	0.873094		0.33112	0.926945		0.599572	0.992505		0.0355987	0.843309
	0.0296296	0.792633		0.021319	0.756525		0.0123839	0.74175		0.0910931	0.84919		0.106021	0.853031		0.115669	0.867159		0.0966719	0.885103		0.19878	0.936624		0.0518548	0.859394		0.0126951	0.812242		0.573059	0.984036					0.100448	0.873094		0.33871	0.926945		0.599572	0.993576		0.036061	0.843309
	0.0296296	0.793023		0.0217175	0.756525		0.0124594	0.74175		0.0914305	0.84919		0.106021	0.853903		0.115669	0.869209		0.0966719	0.885499		0.214634	0.936624		0.0518548	0.859992		0.0127759	0.812242		0.573059	0.985177					0.100448	0.873991		0.33871	0.928843		0.641328	0.993576		0.036061	0.844003
	0.0300195	0.793023		0.0217175	0.756824		0.0124594	0.741826		0.0914305	0.849528		0.108202	0.853903		0.11936	0.869209		0.100238	0.885499		0.214634	0.937233		0.0530515	0.859992		0.0127759	0.812485		0.578767	0.985177					0.102691	0.873991		0.340607	0.928843		0.641328	0.994647		0.0362922	0.844003
	0.0300195	0.793218		0.0218171	0.756824		0.0125349	0.741826		0.0921053	0.849528		0.108202	0.854339		0.11936	0.869619		0.100238	0.885895		0.215244	0.937233		0.0530515	0.86059		0.0128568	0.812485		0.578767	0.986317					0.102691	0.874439		0.340607	0.929791		0.718415	0.994647		0.0362922	0.844465
	0.0302144	0.793218		0.0218171	0.756924		0.0125349	0.741901		0.0921053	0.849865		0.108639	0.854339		0.11977	0.869619		0.10103	0.885895		0.215244	0.937843		0.0532509	0.86059		0.0128568	0.812566		0.616438	0.986317					0.103139	0.874439		0.341556	0.929791		0.718415	0.995717		0.0365233	0.844465
	0.0302144	0.793413		0.0219167	0.756924		0.0126104	0.741901		0.09278	0.849865		0.108639	0.855212		0.11977	0.870029		0.10103	0.887084		0.216463	0.937843		0.0532509	0.860989		0.0130185	0.812566		0.616438	0.988597					0.103139	0.874888		0.341556	0.93074		0.72591	0.995717		0.0365233	0.844927
	0.0309942	0.793413		0.0219167	0.757023		0.0126104	0.742279		0.09278	0.850202		0.109075	0.855212		0.121001	0.870029		0.102615	0.887084		0.216463	0.938452		0.0536498	0.860989		0.0130185	0.813213		0.618721	0.988597					0.103587	0.874888		0.342505	0.93074		0.72591	0.996788		0.0369857	0.844927
	0.0309942	0.793607		0.0220163	0.757023		0.0127615	0.742279		0.0934548	0.850202		0.109075	0.855648		0.121001	0.870439		0.102615	0.88748		0.217683	0.938452		0.0536498	0.861189		0.0130994	0.813213		0.618721	0.989738					0.103587	0.875785		0.342505	0.932638		0.832976	0.996788		0.0369857	0.845158
	0.0319688	0.793607		0.0220163	0.757322		0.0127615	0.743034		0.0934548	0.85054		0.109511	0.855648		0.122231	0.870439		0.104596	0.88748		0.217683	0.939062		0.0542481	0.861189		0.0130994	0.813293		0.643836	0.989738					0.104933	0.875785		0.350095	0.932638		0.832976	0.997859		0.0372168	0.845158
	0.0319688	0.793997		0.022116	0.757322		0.012837	0.743034		0.0937922	0.85054		0.109511	0.856084		0.122231	0.870849		0.104596	0.887876		0.220122	0.939062		0.0542481	0.861388		0.0131802	0.813293		0.643836	0.990878					0.104933	0.876233		0.350095	0.933586		0.846895	0.997859		0.0372168	0.845621
	0.0323587	0.793997		0.022116	0.757621		0.012837	0.743336		0.0937922	0.850877		0.109948	0.856084		0.123462	0.870849		0.105784	0.887876		0.220122	0.939671		0.0544475	0.861388		0.0131802	0.813374		0.671233	0.990878					0.105381	0.876233		0.351044	0.933586		0.846895	0.998929		0.037448	0.845621
	0.0323587	0.794192		0.0222156	0.757621		0.0129125	0.743336		0.0948043	0.850877		0.109948	0.85652		0.123462	0.871259		0.105784	0.888273		0.220732	0.939671		0.0544475	0.861588		0.013342	0.813374		0.671233	0.992018					0.105381	0.876682		0.351044	0.934535		0.982869	0.998929		0.037448	0.845852
	0.0327485	0.794192		0.0222156	0.758219		0.0129125	0.743412		0.0948043	0.851215		0.110384	0.85652		0.123872	0.871259		0.107369	0.888273		0.220732	0.94028		0.0556442	0.861588		0.013342	0.813698		0.705479	0.992018					0.106278	0.876682		0.351992	0.934535		0.985011	0.998929		0.0379103	0.845852
	0.0327485	0.794387		0.0223152	0.758219		0.0130635	0.743412		0.0964912	0.851215		0.110384	0.856956		0.123872	0.871669		0.107369	0.889461		0.231707	0.94028		0.0556442	0.861787		0.0134228	0.813698		0.705479	0.993158					0.106278	0.877578		0.351992	0.935484		0.987152	0.998929		0.0379103	0.846083
	0.0329435	0.794387		0.0223152	0.758318		0.0130635	0.744242		0.0964912	0.852564		0.111257	0.856956		0.124282	0.871669		0.108162	0.889461		0.231707	0.94089		0.0562425	0.861787		0.0134228	0.81394		0.753425	0.993158					0.106726	0.877578		0.360531	0.935484		0.987152	1		0.0386038	0.846083
	0.0329435	0.795167		0.0224148	0.758318		0.013139	0.744242		0.0975034	0.852564		0.111257	0.857828		0.124282	0.872079		0.108162	0.889857		0.232317	0.94089		0.0562425	0.861986		0.0135037	0.81394		0.753425	0.994299					0.106726	0.878027		0.360531	0.936433		0.989293	1		0.0386038	0.846314
	0.0333333	0.795167		0.0224148	0.759016		0.013139	0.744544		0.0975034	0.853914		0.111693	0.857828		0.127564	0.872079		0.108558	0.889857		0.232317	0.941499		0.056442	0.861986		0.0135037	0.814264		0.757991	0.994299					0.107175	0.878027		0.36148	0.936433		1	1		0.0390661	0.846314
	0.0333333	0.795946		0.0226141	0.759016		0.01329	0.744544		0.0981781	0.853914		0.111693	0.858264		0.127564	0.872899		0.108558	0.890254		0.238415	0.941499		0.056442	0.862385		0.0136654	0.814264		0.757991	0.995439					0.107175	0.878475		0.36148	0.937381					0.0390661	0.846776
	0.0339181	0.795946		0.0226141	0.759115		0.01329	0.74462		0.0981781	0.854926		0.113002	0.858264		0.128794	0.872899		0.10935	0.890254		0.238415	0.942108		0.0566414	0.862385		0.0136654	0.814506		0.80137	0.995439					0.108969	0.878475		0.362429	0.937381					0.0392973	0.846776
	0.0339181	0.796141		0.0227137	0.759115		0.0133656	0.74462		0.100202	0.854926		0.113002	0.8587		0.128794	0.873719		0.10935	0.891046		0.241463	0.942108		0.0566414	0.863183		0.0138271	0.814506		0.80137	0.996579					0.108969	0.878924		0.362429	0.93833					0.0392973	0.847238
	0.0341131	0.796141		0.0227137	0.759215		0.0133656	0.744695		0.100202	0.855263		0.113874	0.8587		0.129614	0.873719		0.110539	0.891046		0.241463	0.942718		0.0576386	0.863183		0.0138271	0.814668		0.817352	0.996579					0.109417	0.878924		0.365275	0.93833					0.0395284	0.847238
	0.0341131	0.796336		0.0230126	0.759215		0.0134411	0.744695		0.10054	0.855263		0.113874	0.859137		0.129614	0.874129		0.110539	0.891442		0.245732	0.942718		0.0576386	0.863383		0.013908	0.814668		0.817352	0.997719					0.109417	0.879372		0.365275	0.939279					0.0395284	0.847469
	0.034308	0.796336		0.0230126	0.759414		0.0134411	0.744997		0.10054	0.855938		0.114747	0.859137		0.130025	0.874129		0.110935	0.891442		0.245732	0.943327		0.0582369	0.863383		0.013908	0.814992		0.826484	0.997719					0.109865	0.879372		0.36907	0.939279					0.0399908	0.847469
	0.034308	0.796921		0.0231122	0.759414		0.0135166	0.744997		0.100877	0.855938		0.114747	0.860009		0.130025	0.874539		0.110935	0.893027		0.248171	0.943327		0.0582369	0.863582		0.0139888	0.814992		0.826484	0.99886					0.109865	0.879821		0.36907	0.940228					0.0399908	0.848394
	0.0345029	0.796921		0.0231122	0.759713		0.0135166	0.745375		0.100877	0.856275		0.11562	0.860009		0.130435	0.874539		0.111727	0.893027		0.248171	0.944546		0.0588353	0.863582		0.0139888	0.815153		0.834475	0.99886					0.111211	0.879821		0.370019	0.940228					0.0404531	0.848394
	0.0345029	0.797895		0.0232118	0.759713		0.0135921	0.745375		0.101215	0.856275		0.11562	0.860445		0.130435	0.874949		0.111727	0.893423		0.256098	0.944546		0.0588353	0.863981		0.0142314	0.815153		0.834475	1					0.111211	0.880269		0.370019	0.941176					0.0404531	0.848625
	0.0346979	0.797895		0.0232118	0.760012		0.0135921	0.745828		0.101215	0.857625		0.116056	0.860445		0.131665	0.874949		0.113708	0.893423		0.256098	0.945155		0.0590347	0.863981		0.0142314	0.815234		0.989726	1					0.111659	0.880269		0.37666	0.941176					0.0409154	0.848625
	0.0346979	0.798285		0.0233114	0.760012		0.0136676	0.745828		0.101889	0.857625		0.116056	0.860881		0.131665	0.875359		0.113708	0.893819		0.259756	0.945155		0.0590347	0.86438		0.0143123	0.815234		0.992009	1					0.111659	0.880717		0.37666	0.943074					0.0409154	0.848856
	0.0348928	0.798285		0.0233114	0.760112		0.0136676	0.745903		0.101889	0.857962		0.117365	0.860881		0.132075	0.875359		0.116482	0.893819		0.259756	0.945765		0.0592341	0.86438		0.0143123	0.815315		1	1					0.113453	0.880717		0.377609	0.943074					0.0411466	0.848856
	0.0348928	0.798675		0.023411	0.760112		0.0138186	0.745903		0.102901	0.857962		0.117365	0.861317		0.132075	0.875769		0.116482	0.895008		0.262805	0.945765		0.0592341	0.864779		0.0143931	0.815315								0.113453	0.881166		0.377609	0.944023					0.0411466	0.849087
	0.0350877	0.798675		0.023411	0.760311		0.0138186	0.745979		0.102901	0.8583		0.118237	0.861317		0.132486	0.875769		0.117274	0.895008		0.262805	0.946374		0.059633	0.864779		0.0143931	0.815396								0.113901	0.881166		0.398482	0.944023					0.0420712	0.849087
	0.0350877	0.799454		0.0235107	0.760311		0.0138941	0.745979		0.104251	0.8583		0.118237	0.861753		0.132486	0.876589		0.117274	0.895404		0.263415	0.946374		0.059633	0.864978		0.0147166	0.815396								0.113901	0.882063		0.398482	0.944972					0.0420712	0.849549
	0.0352827	0.799454		0.0235107	0.76041		0.0138941	0.746055		0.104251	0.858974		0.118674	0.861753		0.135357	0.876589		0.12084	0.895404		0.263415	0.947593		0.0604308	0.864978		0.0147166	0.815638								0.11435	0.882063		0.409867	0.944972					0.0425335	0.849549
	0.0352827	0.800039		0.0237099	0.76041		0.0139696	0.746055		0.105601	0.858974		0.118674	0.862625		0.135357	0.876999		0.12084	0.896593		0.264634	0.947593		0.0604308	0.865576		0.0147974	0.815638								0.11435	0.883857		0.409867	0.94592					0.0425335	0.850705
	0.0358674	0.800039		0.0237099	0.76061		0.0139696	0.74613		0.105601	0.859312		0.11911	0.862625		0.135767	0.876999		0.122821	0.896593		0.264634	0.948812		0.0612286	0.865576		0.0147974	0.816043								0.115247	0.883857		0.411765	0.94592					0.0427647	0.850705
	0.0358674	0.800234		0.0238095	0.76061		0.0140452	0.74613		0.105938	0.859312		0.11911	0.863061		0.135767	0.877409		0.122821	0.896989		0.267683	0.948812		0.0612286	0.865776		0.0149592	0.816043								0.115247	0.884305		0.411765	0.946869					0.0427647	0.851167
	0.0362573	0.800234		0.0238095	0.760709		0.0140452	0.746357		0.105938	0.859649		0.120419	0.863061		0.136177	0.877409		0.12401	0.896989		0.267683	0.949421		0.0618269	0.865776		0.0149592	0.816204								0.11704	0.884305		0.412713	0.946869					0.0429958	0.851167
	0.0362573	0.800624		0.0239091	0.760709		0.0141207	0.746357		0.107287	0.859649		0.120419	0.863498		0.136177	0.877819		0.12401	0.897781		0.268902	0.949421		0.0618269	0.865975		0.0151209	0.816204								0.11704	0.884753		0.412713	0.947818					0.0429958	0.852092
	0.0366472	0.800624		0.0239091	0.760809		0.0141207	0.746583		0.107287	0.859987		0.120855	0.863498		0.136998	0.877819		0.124406	0.897781		0.268902	0.95003		0.0624252	0.865975		0.0151209	0.816528								0.120179	0.884753		0.414611	0.947818					0.0434582	0.852092
	0.0366472	0.800819		0.0240088	0.760809		0.0143472	0.746583		0.1083	0.859987		0.120855	0.864806		0.136998	0.878229		0.124406	0.898177		0.278659	0.95003		0.0624252	0.866175		0.0152017	0.816528								0.120179	0.88565		0.414611	0.948767					0.0434582	0.852554
	0.0368421	0.800819		0.0240088	0.760909		0.0143472	0.746659		0.1083	0.860661		0.121291	0.864806		0.137408	0.878229		0.127575	0.898177		0.278659	0.951249		0.0626247	0.866175		0.0152017	0.817175								0.121076	0.88565		0.419355	0.948767					0.0448451	0.852554
	0.0368421	0.801013		0.0241084	0.760909		0.0144227	0.746659		0.108637	0.860661		0.121291	0.865242		0.137408	0.879049		0.127575	0.899366		0.279878	0.951249		0.0626247	0.866773		0.0153635	0.817175								0.121076	0.886099		0.419355	0.949715					0.0448451	0.853016
	0.037037	0.801013		0.0241084	0.761008		0.0144227	0.74681		0.108637	0.860999		0.121728	0.865242		0.14192	0.879049		0.129952	0.899366		0.279878	0.951859		0.063223	0.866773		0.0153635	0.817336								0.121525	0.886099		0.42315	0.949715					0.0462321	0.853016
	0.037037	0.801208		0.0243076	0.761008		0.0146492	0.74681		0.110324	0.860999		0.121728	0.865678		0.14192	0.879459		0.129952	0.900158		0.281707	0.951859		0.063223	0.866972		0.015606	0.817336								0.121525	0.886547		0.42315	0.950664					0.0462321	0.853709
	0.0374269	0.801208		0.0243076	0.761108		0.0146492	0.746961		0.110324	0.861673		0.1226	0.865678		0.14356	0.879459		0.131537	0.900158		0.281707	0.953077		0.0638213	0.866972		0.015606	0.817417								0.123318	0.886547		0.451613	0.950664					0.0464632	0.853709
	0.0374269	0.801598		0.0246065	0.761108		0.0147248	0.746961		0.110661	0.861673		0.1226	0.868295		0.14356	0.879869		0.131537	0.900951		0.283537	0.953077		0.0638213	0.867371		0.0156869	0.817417								0.123318	0.888341		0.451613	0.951613					0.0464632	0.85394
	0.0376218	0.801598		0.0246065	0.761506		0.0147248	0.747036		0.110661	0.862686		0.125654	0.868295		0.145201	0.879869		0.134707	0.900951		0.283537	0.954296		0.0642202	0.867371		0.0156869	0.817579								0.123767	0.888341		0.454459	0.951613					0.0469256	0.85394
	0.0376218	0.801793		0.0247061	0.761506		0.0148003	0.747036		0.110999	0.862686		0.125654	0.869167		0.145201	0.880279		0.134707	0.901347		0.292073	0.954296		0.0642202	0.867571		0.0157678	0.817579								0.123767	0.888789		0.454459	0.952562					0.0469256	0.854403
	0.0378168	0.801793		0.0247061	0.761606		0.0148003	0.747338		0.110999	0.86336		0.1274	0.869167		0.146021	0.880279		0.135499	0.901347		0.292073	0.954906		0.0644196	0.867571		0.0157678	0.81766								0.124215	0.888789		0.459203	0.952562					0.0471567	0.854403
	0.0378168	0.801988		0.0249054	0.761606		0.0148758	0.747338		0.111673	0.86336		0.1274	0.870911		0.146021	0.880689		0.135499	0.901743		0.295732	0.954906		0.0644196	0.86777		0.0160104	0.81766								0.124215	0.889686		0.459203	0.95351					0.0471567	0.854865
	0.0385965	0.801988		0.0249054	0.761706		0.0148758	0.74764		0.111673	0.863698		0.128272	0.870911		0.146842	0.880689		0.135895	0.901743		0.295732	0.955515		0.0648185	0.86777		0.0160104	0.817822								0.125561	0.889686		0.463947	0.95351					0.0473879	0.854865
	0.0385965	0.802767		0.025005	0.761706		0.0149513	0.74764		0.112348	0.863698		0.128272	0.871348		0.146842	0.881099		0.135895	0.902932		0.304878	0.955515		0.0648185	0.868169		0.0160912	0.817822								0.125561	0.890135		0.463947	0.954459					0.0473879	0.855096
	0.0389864	0.802767		0.025005	0.761805		0.0149513	0.747942		0.112348	0.864372		0.13089	0.871348		0.147662	0.881099		0.136292	0.902932		0.304878	0.957343		0.0658157	0.868169		0.0160912	0.817983								0.129596	0.890135		0.466793	0.954459					0.0478502	0.855096
	0.0389864	0.803157		0.0251046	0.761805		0.0150268	0.747942		0.112686	0.864372		0.13089	0.871784		0.147662	0.881509		0.136292	0.903328		0.307927	0.957343		0.0658157	0.868369		0.0163338	0.817983								0.129596	0.890583		0.466793	0.955408					0.0478502	0.855327
	0.0391813	0.803157		0.0251046	0.762104		0.0150268	0.74832		0.112686	0.86471		0.131763	0.871784		0.148482	0.881509		0.13748	0.903328		0.307927	0.957952		0.0660152	0.868369		0.0163338	0.818873								0.130942	0.890583		0.479127	0.955408					0.0499307	0.855327
	0.0391813	0.803352		0.0252042	0.762104		0.0151778	0.74832		0.113698	0.86471		0.131763	0.87222		0.148482	0.882329		0.13748	0.90412		0.314634	0.957952		0.0660152	0.868568		0.0164955	0.818873								0.130942	0.891031		0.479127	0.956357					0.0499307	0.855558
	0.0393762	0.803352		0.0252042	0.762403		0.0151778	0.748395		0.113698	0.865047		0.132199	0.87222		0.150943	0.882329		0.137876	0.90412		0.314634	0.959171		0.0662146	0.868568		0.0164955	0.819035								0.132287	0.891031		0.490512	0.956357					0.0501618	0.855558
	0.0393762	0.803742		0.0253038	0.762403		0.0152533	0.748395		0.114372	0.865047		0.132199	0.873528		0.150943	0.883559		0.137876	0.904517		0.319512	0.959171		0.0662146	0.868767		0.0167381	0.819035								0.132287	0.89148		0.490512	0.957306					0.0501618	0.855789
	0.0403509	0.803742		0.0253038	0.762502		0.0152533	0.748471		0.114372	0.865385		0.132635	0.873528		0.151354	0.883559		0.138273	0.904517		0.319512	0.959781		0.066414	0.868767		0.0167381	0.819115								0.132735	0.89148		0.498102	0.957306					0.0510865	0.855789
	0.0403509	0.804132		0.0254035	0.762502		0.0153289	0.748471		0.11471	0.865385		0.132635	0.873964		0.151354	0.883969		0.138273	0.904913		0.320122	0.959781		0.066414	0.869166		0.016819	0.819115								0.132735	0.891928		0.498102	0.958254					0.0510865	0.85602
	0.0413255	0.804132		0.0254035	0.762702		0.0153289	0.748773		0.11471	0.865722		0.133944	0.873964		0.152174	0.883969		0.139857	0.904913		0.320122	0.96039		0.0674112	0.869166		0.016819	0.819196								0.134529	0.891928		0.516129	0.958254					0.0515488	0.85602
	0.0413255	0.804522		0.0255031	0.762702		0.0154044	0.748773		0.115385	0.865722		0.133944	0.875273		0.152174	0.884379		0.139857	0.905309		0.321951	0.96039		0.0674112	0.869366		0.0168998	0.819196								0.134529	0.892377		0.516129	0.959203					0.0515488	0.856483
	0.0417154	0.804522		0.0255031	0.7632		0.0154044	0.748999		0.115385	0.866059		0.134817	0.875273		0.154635	0.884379		0.141046	0.905309		0.321951	0.960999		0.0684085	0.869366		0.0168998	0.819277								0.135426	0.892377		0.519924	0.959203					0.0517799	0.856483
	0.0417154	0.805301		0.0257023	0.7632		0.0154799	0.748999		0.115722	0.866059		0.134817	0.876145		0.154635	0.885199		0.141046	0.906498		0.323171	0.960999		0.0684085	0.869565		0.0169807	0.819277								0.135426	0.892825		0.519924	0.960152					0.0517799	0.856714
	0.0419103	0.805301		0.0257023	0.763399		0.0154799	0.749377		0.115722	0.867746		0.135253	0.876145		0.159557	0.885199		0.141442	0.906498		0.323171	0.962218		0.0686079	0.869565		0.0169807	0.819601								0.138117	0.892825		0.524668	0.960152					0.0524734	0.856714
	0.0419103	0.805496		0.025802	0.763399		0.0155554	0.749377		0.116397	0.867746		0.135253	0.876581		0.159557	0.885609		0.141442	0.906894		0.32378	0.962218		0.0686079	0.869765		0.0171424	0.819601								0.138117	0.893722		0.524668	0.961101					0.0524734	0.856945
	0.0421053	0.805496		0.025802	0.763499		0.0155554	0.749453		0.116397	0.868758		0.136562	0.876581		0.160788	0.885609		0.142631	0.906894		0.32378	0.963437		0.0692062	0.869765		0.0171424	0.820005								0.139462	0.893722		0.527514	0.961101					0.0533981	0.856945
	0.0421053	0.805691		0.0259016	0.763499		0.0156309	0.749453		0.117746	0.868758		0.136562	0.877453		0.160788	0.886019		0.142631	0.907686		0.332927	0.963437		0.0692062	0.869964		0.0173041	0.820005								0.139462	0.89417		0.527514	0.962049					0.0533981	0.857176
	0.0426901	0.805691		0.0259016	0.763698		0.0156309	0.749604		0.117746	0.869096		0.138307	0.877453		0.162428	0.886019		0.143423	0.907686		0.332927	0.964046		0.0694057	0.869964		0.0173041	0.820328								0.141704	0.89417		0.533207	0.962049					0.0536292	0.857176
	0.0426901	0.80764		0.0260012	0.763698		0.0157064	0.749604		0.119096	0.869096		0.138307	0.877889		0.162428	0.886429		0.143423	0.908082		0.333537	0.964046		0.0694057	0.871161		0.0176276	0.820328								0.141704	0.894619		0.533207	0.962998					0.0536292	0.857407
	0.042885	0.80764		0.0260012	0.763798		0.0157064	0.749906		0.119096	0.870108		0.139616	0.877889		0.163249	0.886429		0.1458	0.908082		0.333537	0.964656		0.0698045	0.871161		0.0176276	0.820409								0.142152	0.894619		0.544592	0.962998					0.0538604	0.857407
	0.042885	0.807835		0.0261008	0.763798		0.0157819	0.749906		0.119433	0.870108		0.139616	0.878325		0.163249	0.887249		0.1458	0.908479		0.335366	0.964656		0.0698045	0.87136		0.0178701	0.820409								0.142152	0.895067		0.544592	0.963947					0.0538604	0.857638
	0.0432749	0.807835		0.0261008	0.763897		0.0157819	0.750057		0.119433	0.870445		0.142234	0.878325		0.16612	0.887249		0.146197	0.908479		0.335366	0.965265		0.070004	0.87136		0.0178701	0.82049								0.142601	0.895067		0.545541	0.963947					0.0543227	0.857638
	0.0432749	0.80803		0.0262004	0.763897		0.0158574	0.750057		0.119771	0.870445		0.142234	0.878761		0.16612	0.887659		0.146197	0.909271		0.339024	0.965265		0.070004	0.87156		0.017951	0.82049								0.142601	0.895516		0.545541	0.964896					0.0543227	0.8581
	0.0438596	0.80803		0.0262004	0.764096		0.0158574	0.750132		0.119771	0.870783		0.146161	0.878761		0.16653	0.887659		0.147781	0.909271		0.339024	0.966484		0.0704029	0.87156		0.017951	0.820571								0.143498	0.895516		0.555977	0.964896					0.0545539	0.8581
	0.0438596	0.808225		0.0265989	0.764096		0.0159329	0.750132		0.120783	0.870783		0.146161	0.879634		0.16653	0.888479		0.147781	0.909667		0.340244	0.966484		0.0704029	0.871759		0.0180319	0.820571								0.143498	0.896413		0.555977	0.967742					0.0545539	0.858563
	0.0442495	0.808225		0.0265989	0.764196		0.0159329	0.750283		0.120783	0.87112		0.146597	0.879634		0.16776	0.888479		0.149366	0.909667		0.340244	0.967703		0.0706023	0.871759		0.0180319	0.820733								0.144395	0.896413		0.563567	0.967742					0.056172	0.858563
	0.0442495	0.808419		0.0266985	0.764196		0.0160085	0.750283		0.121457	0.87112		0.146597	0.88007		0.16776	0.888889		0.149366	0.910063		0.344512	0.967703		0.0706023	0.871959		0.0181127	0.820733								0.144395	0.896861		0.563567	0.968691					0.056172	0.858794
	0.0446394	0.808419		0.0266985	0.764296		0.0160085	0.750585		0.121457	0.871457		0.147906	0.88007		0.168581	0.888889		0.152536	0.910063		0.344512	0.968312		0.0712006	0.871959		0.0181127	0.821299								0.144843	0.896861		0.568311	0.968691					0.0566343	0.858794
	0.0446394	0.808614		0.0267982	0.764296		0.016084	0.750585		0.122132	0.871457		0.147906	0.880506		0.168581	0.889299		0.152536	0.91046		0.345122	0.968312		0.0712006	0.872158		0.0181936	0.821299								0.144843	0.897309		0.568311	0.969639					0.0566343	0.859256
	0.0448343	0.808614		0.0267982	0.764495		0.016084	0.751265		0.122132	0.871795		0.15096	0.880506		0.169811	0.889299		0.156101	0.91046		0.345122	0.968921		0.0715995	0.872158		0.0181936	0.82146								0.147534	0.897309		0.574004	0.969639					0.0573278	0.859256
	0.0448343	0.809199		0.0269974	0.764495		0.016235	0.751265		0.123819	0.871795		0.15096	0.880942		0.169811	0.889709		0.156101	0.910856		0.34878	0.968921		0.0715995	0.873155		0.0182744	0.82146								0.147534	0.897758		0.574004	0.971537					0.0573278	0.859487
	0.0450292	0.809199		0.0269974	0.764993		0.016235	0.751491		0.123819	0.872132		0.152269	0.880942		0.170221	0.889709		0.15729	0.910856		0.34878	0.969531		0.0723973	0.873155		0.0182744	0.821784								0.148879	0.897758		0.598672	0.971537					0.0582524	0.859487
	0.0450292	0.810173		0.027097	0.764993		0.016386	0.751491		0.124157	0.872132		0.152269	0.881378		0.170221	0.890119		0.15729	0.911252		0.34939	0.969531		0.0723973	0.873355		0.018517	0.821784								0.148879	0.898206		0.598672	0.972486					0.0582524	0.86018
	0.045614	0.810173		0.027097	0.765192		0.016386	0.751567		0.124157	0.87247		0.153578	0.881378		0.171862	0.890119		0.159271	0.911252		0.34939	0.97075		0.0731951	0.873355		0.018517	0.821946								0.149776	0.898206		0.609108	0.972486					0.0587147	0.86018
	0.045614	0.810758		0.0271967	0.765192		0.0164615	0.751567		0.125169	0.87247		0.153578	0.881814		0.171862	0.890529		0.159271	0.912441		0.353659	0.97075		0.0731951	0.873953		0.0185979	0.821946								0.149776	0.898655		0.609108	0.973435					0.0587147	0.860411
	0.045809	0.810758		0.0271967	0.765392		0.0164615	0.751642		0.125169	0.872807		0.15445	0.881814		0.172272	0.890529		0.159667	0.912441		0.353659	0.971968		0.0733945	0.873953		0.0185979	0.822107								0.152466	0.898655		0.627135	0.973435					0.0598706	0.860411
	0.045809	0.810953		0.0272963	0.765392		0.016537	0.751642		0.125506	0.872807		0.15445	0.882686		0.172272	0.890939		0.159667	0.912837		0.367073	0.971968		0.0733945	0.874152		0.0188405	0.822107								0.152466	0.899103		0.627135	0.974383					0.0598706	0.861105
	0.0461988	0.810953		0.0272963	0.765491		0.016537	0.751793		0.125506	0.873144		0.156632	0.882686		0.173913	0.890939		0.162837	0.912837		0.367073	0.972578		0.0745911	0.874152		0.0188405	0.82235								0.153812	0.899103		0.635674	0.974383					0.0601017	0.861105
	0.0461988	0.811148		0.0276948	0.765491		0.0167636	0.751793		0.127193	0.873144		0.156632	0.883123		0.173913	0.891759		0.162837	0.913233		0.370732	0.972578		0.0745911	0.874352		0.0189213	0.82235								0.153812	0.899552		0.635674	0.975332					0.0601017	0.861336
	0.0465887	0.811148		0.0276948	0.76569		0.0167636	0.75202		0.127193	0.873482		0.157941	0.883123		0.175964	0.891759		0.163233	0.913233		0.370732	0.973187		0.0747906	0.874352		0.0189213	0.822512								0.155157	0.899552		0.663188	0.975332					0.060564	0.861336
	0.0465887	0.811538		0.0277944	0.76569		0.0168391	0.75202		0.127868	0.873482		0.157941	0.883559		0.175964	0.892169		0.163233	0.914025		0.377439	0.973187		0.0747906	0.874551		0.0190022	0.822512								0.155157	0.900448		0.663188	0.976281					0.060564	0.861567
	0.0467836	0.811538		0.0277944	0.765989		0.0168391	0.752246		0.127868	0.874157		0.159686	0.883559		0.178425	0.892169		0.168384	0.914025		0.377439	0.973796		0.07499	0.874551		0.0190022	0.822835								0.156502	0.900448		0.684061	0.976281					0.0607952	0.861567
	0.0467836	0.811733		0.027894	0.765989		0.0169146	0.752246		0.128205	0.874157		0.159686	0.884431		0.178425	0.892579		0.168384	0.914422		0.380488	0.973796		0.07499	0.874751		0.0191639	0.822835								0.156502	0.900897		0.684061	0.97723					0.0607952	0.862029
	0.0477583	0.811733		0.027894	0.766089		0.0169146	0.752851		0.128205	0.874494		0.161867	0.884431		0.182937	0.892579		0.171157	0.914422		0.380488	0.974406		0.0753889	0.874751		0.0191639	0.823078								0.157848	0.900897		0.710626	0.97723					0.0614887	0.862029
	0.0477583	0.812122		0.0279936	0.766089		0.0170656	0.752851		0.128543	0.874494		0.161867	0.884867		0.182937	0.893399		0.171157	0.914818		0.381707	0.974406		0.0753889	0.875748		0.0192448	0.823078								0.157848	0.901345		0.710626	0.978178					0.0614887	0.862491
	0.0479532	0.812122		0.0279936	0.766288		0.0170656	0.753153		0.128543	0.874831		0.162304	0.884867		0.184988	0.893399		0.173534	0.914818		0.381707	0.975015		0.0757878	0.875748		0.0192448	0.823158								0.158744	0.901345		0.723909	0.978178					0.0617198	0.862491
	0.0479532	0.812317		0.0281929	0.766288		0.0171411	0.753153		0.129217	0.874831		0.162304	0.885303		0.184988	0.893809		0.173534	0.915214		0.385366	0.975015		0.0757878	0.875947		0.0194873	0.823158								0.158744	0.901794		0.723909	0.981025					0.0617198	0.863416
	0.0483431	0.812317		0.0281929	0.767185		0.0171411	0.753228		0.129217	0.875506		0.164921	0.885303		0.187449	0.893809		0.178685	0.915214		0.385366	0.975625		0.0761867	0.875947		0.0194873	0.823239								0.159193	0.901794		0.732448	0.981025					0.0624133	0.863416
	0.0483431	0.812707		0.0283921	0.767185		0.0173677	0.753228		0.129892	0.875506		0.164921	0.885739		0.187449	0.894219		0.178685	0.91561		0.385976	0.975625		0.0761867	0.876147		0.0195682	0.823239								0.159193	0.902242		0.732448	0.981973					0.0624133	0.863647
	0.0493177	0.812707		0.0283921	0.767384		0.0173677	0.753379		0.129892	0.875843		0.165794	0.885739		0.187859	0.894219		0.181458	0.91561		0.385976	0.976234		0.0763861	0.876147		0.0195682	0.823401								0.159641	0.902242		0.744782	0.981973					0.0626445	0.863647
	0.0493177	0.813097		0.0284917	0.767384		0.0174432	0.753379		0.130904	0.875843		0.165794	0.886175		0.187859	0.895039		0.181458	0.916799		0.39939	0.976234		0.0763861	0.876745		0.0201342	0.823401								0.159641	0.902691		0.744782	0.982922					0.0626445	0.863878
	0.0500975	0.813097		0.0284917	0.767484		0.0174432	0.753455		0.130904	0.876181		0.16623	0.886175		0.188679	0.895039		0.181854	0.916799		0.39939	0.977453		0.0771839	0.876745		0.0201342	0.823563								0.161435	0.902691		0.77704	0.982922					0.0631068	0.863878
	0.0500975	0.813682		0.0287906	0.767484		0.0175187	0.753455		0.131579	0.876181		0.16623	0.886611		0.188679	0.895859		0.181854	0.917591		0.4	0.977453		0.0771839	0.877144		0.0202151	0.823563								0.161435	0.903139		0.77704	0.983871					0.0631068	0.86434
	0.0504873	0.813682		0.0287906	0.767782		0.0175187	0.753681		0.131579	0.876518		0.166667	0.886611		0.19073	0.895859		0.184231	0.917591		0.4	0.978062		0.0775828	0.877144		0.0202151	0.823886								0.16278	0.903139		0.805503	0.983871					0.0640314	0.86434
	0.0504873	0.814656		0.0288902	0.767782		0.0175942	0.753681		0.131916	0.876518		0.166667	0.887048		0.19073	0.897499		0.184231	0.917987		0.402439	0.978062		0.0775828	0.877543		0.0202959	0.823886								0.16278	0.904036		0.805503	0.98482					0.0640314	0.864802
	0.0506823	0.814656		0.0288902	0.768081		0.0175942	0.753908		0.131916	0.876856		0.167103	0.887048		0.19155	0.897499		0.185024	0.917987		0.402439	0.978672		0.0779817	0.877543		0.0202959	0.823967								0.168161	0.904036		0.818786	0.98482					0.0644938	0.864802
	0.0506823	0.814851		0.0290895	0.768081		0.0176697	0.753908		0.132254	0.876856		0.167103	0.88792		0.19155	0.897909		0.185024	0.918384		0.426829	0.978672		0.0779817	0.877742		0.0203768	0.823967								0.168161	0.904484		0.818786	0.985769					0.0644938	0.865034
	0.0510721	0.814851		0.0290895	0.768679		0.0176697	0.75421		0.132254	0.877193		0.167539	0.88792		0.194422	0.897909		0.186609	0.918384		0.426829	0.979281		0.07858	0.877742		0.0203768	0.824048								0.169955	0.904484		0.832068	0.985769					0.0647249	0.865034
	0.0510721	0.81563		0.0296872	0.768679		0.0177452	0.75421		0.132928	0.877193		0.167539	0.888356		0.194422	0.898729		0.186609	0.91878		0.429268	0.979281		0.07858	0.877942		0.0204577	0.824048								0.169955	0.90583		0.832068	0.986717					0.0647249	0.865265
	0.0522417	0.81563		0.0296872	0.769277		0.0177452	0.754512		0.132928	0.87753		0.168848	0.888356		0.194832	0.898729		0.187401	0.91878		0.429268	0.97989		0.0787794	0.877942		0.0204577	0.82421								0.170404	0.90583		0.842505	0.986717					0.0651872	0.865265
	0.0522417	0.815825		0.0297868	0.769277		0.0178207	0.754512		0.133266	0.87753		0.168848	0.888792		0.194832	0.899139		0.187401	0.919176		0.431098	0.97989		0.0787794	0.878141		0.0205385	0.82421								0.170404	0.906726		0.842505	0.987666					0.0651872	0.865958
	0.0524366	0.815825		0.0297868	0.769376		0.0178207	0.754738		0.133266	0.877868		0.17103	0.888792		0.196473	0.899139		0.188193	0.919176		0.431098	0.9805		0.0789789	0.878141		0.0205385	0.824695								0.173543	0.906726		0.881404	0.987666					0.0661119	0.865958
	0.0524366	0.816215		0.0298864	0.769376		0.0178962	0.754738		0.133941	0.877868		0.17103	0.889228		0.196473	0.899549		0.188193	0.919572		0.444512	0.9805		0.0789789	0.878341		0.0206194	0.824695								0.173543	0.907175		0.881404	0.988615					0.0661119	0.86642
	0.0528265	0.816215		0.0298864	0.769675		0.0178962	0.755267		0.133941	0.878205		0.175393	0.889228		0.201805	0.899549		0.189778	0.919572		0.444512	0.981109		0.0791783	0.878341		0.0206194	0.824856								0.174439	0.907175		0.893738	0.988615					0.066343	0.86642
	0.0528265	0.81641		0.0299861	0.769675		0.0180473	0.755267		0.134615	0.878205		0.175393	0.889664		0.201805	0.899959		0.189778	0.919968		0.455488	0.981109		0.0791783	0.878939		0.0207811	0.824856								0.174439	0.907623		0.893738	0.989564					0.066343	0.866882
	0.0536062	0.81641		0.0299861	0.770173		0.0180473	0.755569		0.134615	0.879892		0.175829	0.889664		0.202625	0.899959		0.191363	0.919968		0.455488	0.981718		0.0795772	0.878939		0.0207811	0.825018								0.175785	0.907623		0.912713	0.989564					0.0670365	0.866882
	0.0536062	0.8168		0.0300857	0.770173		0.0181228	0.755569		0.134953	0.879892		0.175829	0.8901		0.202625	0.900779		0.191363	0.920365		0.472561	0.981718		0.0795772	0.879138		0.020862	0.825018								0.175785	0.908072		0.912713	0.990512					0.0670365	0.867345
	0.0547758	0.8168		0.0300857	0.770572		0.0181228	0.75572		0.134953	0.880567		0.17801	0.8901		0.206727	0.900779		0.192948	0.920365		0.472561	0.982328		0.080375	0.879138		0.020862	0.82518								0.176682	0.908072		0.927894	0.990512					0.06773	0.867345
	0.0547758	0.81719		0.0301853	0.770572		0.0181983	0.75572		0.135628	0.880567		0.17801	0.890536		0.206727	0.901599		0.192948	0.920761		0.484146	0.982328		0.080375	0.879936		0.0210237	0.82518								0.176682	0.90852		0.927894	0.991461					0.06773	0.867576
	0.0549708	0.81719		0.0301853	0.770671		0.0181983	0.755871		0.135628	0.880904		0.178447	0.890536		0.207547	0.901599		0.194532	0.920761		0.484146	0.982937		0.0805744	0.879936		0.0210237	0.825342								0.178924	0.90852		0.962049	0.991461					0.0686546	0.867576
	0.0549708	0.817774		0.0302849	0.770671		0.0183493	0.755871		0.135965	0.880904		0.178447	0.890973		0.207547	0.902009		0.194532	0.921157		0.504268	0.982937		0.0805744	0.880136		0.0211046	0.825342								0.178924	0.909417		0.962049	0.99241					0.0686546	0.867807
	0.0551657	0.817774		0.0302849	0.77097		0.0183493	0.755947		0.135965	0.881242		0.178883	0.890973		0.209598	0.902009		0.196117	0.921157		0.504268	0.983547		0.0807738	0.880136		0.0211046	0.825422								0.179372	0.909417		0.964896	0.99241					0.0688858	0.867807
	0.0551657	0.818164		0.0305838	0.77097		0.0184248	0.755947		0.136302	0.881242		0.178883	0.891409		0.209598	0.902419		0.196117	0.921553		0.515854	0.983547		0.0807738	0.880335		0.0211854	0.825422								0.179372	0.909865		0.964896	0.993359					0.0688858	0.868038
	0.0561404	0.818164		0.0305838	0.77107		0.0184248	0.756022		0.136302	0.881579		0.181065	0.891409		0.212469	0.902419		0.204041	0.921553		0.515854	0.984156		0.0843638	0.880335		0.0211854	0.825746								0.180717	0.909865		0.965844	0.993359					0.069117	0.868038
	0.0561404	0.819528		0.0306834	0.77107		0.0185003	0.756022		0.137989	0.881579		0.181065	0.893153		0.212469	0.902829		0.204041	0.921949		0.535366	0.984156		0.0843638	0.880734		0.0215089	0.825746								0.180717	0.910314		0.965844	0.994307					0.069117	0.868269
	0.0563353	0.819528		0.0306834	0.771269		0.0185003	0.756098		0.137989	0.881916		0.183246	0.893153		0.21329	0.902829		0.20523	0.921949		0.535366	0.984765		0.0849621	0.880734		0.0215089	0.825908								0.18565	0.910314		0.970588	0.994307					0.0698104	0.868269
	0.0563353	0.819723		0.030783	0.771269		0.0185759	0.756098		0.139676	0.881916		0.183246	0.893589		0.21329	0.904059		0.20523	0.923138		0.551829	0.984765		0.0849621	0.880933		0.0215897	0.825908								0.18565	0.911211		0.970588	0.995256					0.0698104	0.8685
	0.0565302	0.819723		0.030783	0.771369		0.0185759	0.7564		0.139676	0.882928		0.184119	0.893589		0.2137	0.904059		0.206815	0.923138		0.551829	0.985375		0.085361	0.880933		0.0215897	0.82615								0.187444	0.911211		0.973435	0.995256					0.0702728	0.8685
	0.0565302	0.819918		0.0309823	0.771369		0.0188779	0.7564		0.141026	0.882928		0.184119	0.894025		0.2137	0.904469		0.206815	0.923534		0.582927	0.985375		0.085361	0.881133		0.0219132	0.82615								0.187444	0.911659		0.973435	0.996205					0.0702728	0.868962
	0.057115	0.819918		0.0309823	0.771468		0.0188779	0.756475		0.141026	0.883266		0.1863	0.894025		0.21411	0.904469		0.208796	0.923534		0.582927	0.985984		0.0859593	0.881133		0.0219132	0.826312								0.187892	0.911659		0.987666	0.996205					0.0705039	0.868962
	0.057115	0.820308		0.0310819	0.771468		0.0190289	0.756475		0.14305	0.883266		0.1863	0.894461		0.21411	0.904879		0.208796	0.924723		0.595732	0.985984		0.0859593	0.881332		0.021994	0.826312								0.187892	0.912108		0.987666	0.997154					0.0705039	0.869193
	0.0573099	0.820308		0.0310819	0.771668		0.0190289	0.756626		0.14305	0.883603		0.189354	0.894461		0.218622	0.904879		0.209192	0.924723		0.595732	0.986594		0.0869565	0.881332		0.021994	0.826393								0.188341	0.912108		0.989564	0.997154					0.0714286	0.869193
	0.0573099	0.820503		0.0313808	0.771668		0.0191044	0.756626		0.144062	0.883603		0.189354	0.894898		0.218622	0.905289		0.209192	0.925911		0.597561	0.986594		0.0869565	0.881532		0.0221557	0.826393								0.188341	0.912556		0.991461	0.997154					0.0714286	0.869656
	0.0576998	0.820503		0.0313808	0.771767		0.0191044	0.757079		0.144062	0.884278		0.190663	0.894898		0.219032	0.905289		0.209984	0.925911		0.597561	0.987203		0.087156	0.881532		0.0221557	0.826635								0.188789	0.912556		1	1					0.0718909	0.869656
	0.0576998	0.821088		0.0314804	0.771767		0.0191799	0.757079		0.145074	0.884278		0.190663	0.895334		0.219032	0.905699		0.209984	0.9271		0.60061	0.987203		0.087156	0.88213		0.0223175	0.826635								0.188789	0.913004								0.0718909	0.869887
	0.0588694	0.821088		0.0314804	0.771867		0.0191799	0.757306		0.145074	0.884953		0.193281	0.895334		0.220673	0.905699		0.211569	0.9271		0.60061	0.987812		0.0875548	0.88213		0.0223175	0.82704								0.190583	0.913004								0.0725844	0.869887
	0.0588694	0.821477		0.03158	0.771867		0.019331	0.757306		0.145412	0.884953		0.193281	0.89577		0.220673	0.906109		0.211569	0.927892		0.609756	0.987812		0.0875548	0.882329		0.0223983	0.82704								0.190583	0.913453								0.0725844	0.87058
	0.0598441	0.821477		0.03158	0.772066		0.019331	0.757381		0.145412	0.885628		0.195026	0.89577		0.221903	0.906109		0.211965	0.927892		0.609756	0.988422		0.0885521	0.882329		0.0223983	0.827282								0.192825	0.913453								0.0728155	0.87058
	0.0598441	0.822257		0.0316796	0.772066		0.0194065	0.757381		0.147436	0.885628		0.195026	0.896206		0.221903	0.906519		0.211965	0.928288		0.62439	0.988422		0.0885521	0.882529		0.02256	0.827282								0.192825	0.913901								0.0728155	0.870811
	0.060039	0.822257		0.0316796	0.772465		0.0194065	0.757457		0.147436	0.885965		0.197208	0.896206		0.222724	0.906519		0.212758	0.928288		0.62439	0.989031		0.0889509	0.882529		0.02256	0.827525								0.195516	0.913901								0.0730467	0.870811
	0.060039	0.822647		0.0318789	0.772465		0.019633	0.757457		0.148448	0.885965		0.197208	0.897078		0.222724	0.906929		0.212758	0.929081		0.65	0.989031		0.0889509	0.882728		0.0228835	0.827525								0.195516	0.91435								0.0730467	0.871273
	0.0602339	0.822647		0.0318789	0.772564		0.019633	0.757683		0.148448	0.886302		0.198517	0.897078		0.223954	0.906929		0.21355	0.929081		0.65	0.98964		0.0895493	0.882728		0.0228835	0.827687								0.196861	0.91435								0.0732779	0.871273
	0.0602339	0.822842		0.0319785	0.772564		0.0197085	0.757683		0.149798	0.886302		0.198517	0.897514		0.223954	0.907339		0.21355	0.929477		0.654268	0.98964		0.0895493	0.883127		0.0230452	0.827687								0.196861	0.914798								0.0732779	0.871736
	0.0610136	0.822842		0.0319785	0.772863		0.0197085	0.757834		0.149798	0.887314		0.198953	0.897514		0.224774	0.907339		0.213946	0.929477		0.654268	0.99025		0.0899481	0.883127		0.0230452	0.827848								0.197758	0.914798								0.0739713	0.871736
	0.0610136	0.823231		0.0328751	0.772863		0.019784	0.757834		0.150472	0.887314		0.198953	0.89795		0.224774	0.907749		0.213946	0.929873		0.67622	0.99025		0.0899481	0.883526		0.0233686	0.827848								0.197758	0.915247								0.0739713	0.871967
	0.0614035	0.823231		0.0328751	0.773461		0.019784	0.757985		0.150472	0.887652		0.200262	0.89795		0.226415	0.907749		0.215927	0.929873		0.67622	0.990859		0.0917431	0.883526		0.0233686	0.828091								0.198206	0.915247								0.0744337	0.871967
	0.0614035	0.823621		0.0330743	0.773461		0.0198595	0.757985		0.152497	0.887652		0.200262	0.898386		0.226415	0.908979		0.215927	0.930269		0.679268	0.990859		0.0917431	0.883726		0.0236112	0.828091								0.198206	0.916143								0.0744337	0.872198
	0.0617934	0.823621		0.0330743	0.77356		0.0198595	0.758061		0.152497	0.887989		0.202007	0.898386		0.228056	0.908979		0.217116	0.930269		0.679268	0.991469		0.0931392	0.883726		0.0236112	0.828657								0.199103	0.916143								0.0751271	0.872198
	0.0617934	0.823816		0.0332736	0.77356		0.0199351	0.758061		0.153171	0.887989		0.202007	0.898823		0.228056	0.909389		0.217116	0.930666		0.70122	0.991469		0.0931392	0.883925		0.0236921	0.828657								0.199103	0.916592								0.0751271	0.872891
	0.0621832	0.823816		0.0332736	0.77366		0.0199351	0.758136		0.153171	0.888664		0.20288	0.898823		0.228466	0.909389		0.219889	0.930666		0.70122	0.992078		0.0933387	0.883925		0.0236921	0.828738								0.2	0.916592								0.0753583	0.872891
	0.0621832	0.824206		0.0333732	0.77366		0.0200861	0.758136		0.155533	0.888664		0.20288	0.899259		0.228466	0.910209		0.219889	0.931062		0.719512	0.992078		0.0933387	0.884124		0.0240155	0.828738								0.2	0.91704								0.0753583	0.873353
	0.0625731	0.824206		0.0333732	0.77376		0.0200861	0.758665		0.155533	0.889001		0.203316	0.899259		0.230517	0.910209		0.220285	0.931062		0.719512	0.992687		0.095732	0.884124		0.0240155	0.828819								0.200897	0.91704								0.0758206	0.873353
	0.0625731	0.825375		0.0334728	0.77376		0.0201616	0.758665		0.157557	0.889001		0.203316	0.899695		0.230517	0.910619		0.220285	0.931458		0.747561	0.992687		0.095732	0.884324		0.0242581	0.828819								0.200897	0.917489								0.0758206	0.873584
	0.0633528	0.825375		0.0334728	0.773859		0.0201616	0.758891		0.157557	0.889339		0.204188	0.899695		0.231747	0.910619		0.22187	0.931458		0.747561	0.993297		0.0965297	0.884324		0.0242581	0.82898								0.20852	0.917489								0.0760518	0.873584
	0.0633528	0.825765		0.0335724	0.773859		0.0203126	0.758891		0.157895	0.889339		0.204188	0.900131		0.231747	0.911029		0.22187	0.93225		0.754878	0.993297		0.0965297	0.884523		0.024339	0.82898								0.20852	0.917937								0.0760518	0.873816
	0.0635478	0.825765		0.0335724	0.774059		0.0203126	0.759043		0.157895	0.890013		0.204625	0.900131		0.234619	0.911029		0.223059	0.93225		0.754878	0.993906		0.0967292	0.884523		0.024339	0.829385								0.209417	0.917937								0.0767453	0.873816
	0.0635478	0.82596		0.0339709	0.774059		0.0203881	0.759043		0.15857	0.890013		0.204625	0.900567		0.234619	0.911439		0.223059	0.932647		0.756707	0.993906		0.0967292	0.884922		0.0248241	0.829385								0.209417	0.918834								0.0767453	0.874047
	0.0637427	0.82596		0.0339709	0.774158		0.0203881	0.759496		0.15857	0.890688		0.205497	0.900567		0.235439	0.911439		0.224247	0.932647		0.756707	0.994516		0.0969286	0.884922		0.0248241	0.829466								0.210762	0.918834								0.0772076	0.874047
	0.0637427	0.826934		0.0341702	0.774158		0.0205392	0.759496		0.159244	0.890688		0.205497	0.901003		0.235439	0.911849		0.224247	0.933043		0.759146	0.994516		0.0969286	0.885321		0.024905	0.829466								0.210762	0.919283								0.0772076	0.874278
	0.0639376	0.826934		0.0341702	0.774557		0.0205392	0.759873		0.159244	0.891026		0.205934	0.901003		0.235849	0.911849		0.22504	0.933043		0.759146	0.995125		0.0975269	0.885321		0.024905	0.829708								0.21704	0.919283								0.0776699	0.874278
	0.0639376	0.827324		0.0342698	0.774557		0.0206147	0.759873		0.159582	0.891026		0.205934	0.901439		0.235849	0.913079		0.22504	0.933439		0.771341	0.995125		0.0975269	0.88572		0.0250667	0.829708								0.21704	0.920179								0.0776699	0.874509
	0.0641326	0.827324		0.0342698	0.774756		0.0206147	0.760024		0.159582	0.892038		0.20637	0.901439		0.2379	0.913079		0.227417	0.933439		0.771341	0.995734		0.0977264	0.88572		0.0250667	0.829789								0.217489	0.920179								0.0781322	0.874509
	0.0641326	0.827519		0.034469	0.774756		0.0206902	0.760024		0.159919	0.892038		0.20637	0.901875		0.2379	0.913489		0.227417	0.933835		0.781707	0.995734		0.0977264	0.886119		0.0252284	0.829789								0.217489	0.921076								0.0781322	0.87474
	0.0651072	0.827519		0.034469	0.774955		0.0206902	0.760326		0.159919	0.892375		0.207679	0.901875		0.23913	0.913489		0.227813	0.933835		0.781707	0.996344		0.0981252	0.886119		0.0252284	0.829951								0.218386	0.921076								0.0790569	0.87474
	0.0651072	0.829663		0.0345686	0.774955		0.0208412	0.760326		0.161943	0.892375		0.207679	0.902311		0.23913	0.913899		0.227813	0.934231		0.847561	0.996344		0.0981252	0.886717		0.0253093	0.829951								0.218386	0.921525								0.0790569	0.874971
	0.0658869	0.829663		0.0345686	0.775055		0.0208412	0.760477		0.161943	0.892713		0.208988	0.902311		0.239951	0.913899		0.231775	0.934231		0.847561	0.996953		0.0985241	0.886717		0.0253093	0.830112								0.219283	0.921525								0.079288	0.874971
	0.0658869	0.829858		0.0346683	0.775055		0.0209167	0.760477		0.16363	0.892713		0.208988	0.903184		0.239951	0.914309		0.231775	0.934628		0.879268	0.996953		0.0985241	0.887515		0.025471	0.830112								0.219283	0.921973								0.079288	0.876127
	0.0660819	0.829858		0.0346683	0.775154		0.0209167	0.760704		0.16363	0.89305		0.209424	0.903184		0.240361	0.914309		0.23336	0.934628		0.879268	0.997562		0.098923	0.887515		0.025471	0.830274								0.219731	0.921973								0.0795192	0.876127
	0.0660819	0.830053		0.0348675	0.775154		0.0210677	0.760704		0.163968	0.89305		0.209424	0.90362		0.240361	0.914719		0.23336	0.935024		0.887805	0.997562		0.098923	0.888113		0.0255519	0.830274								0.219731	0.92287								0.0795192	0.876358
	0.0664717	0.830053		0.0348675	0.775354		0.0210677	0.760779		0.163968	0.893387		0.20986	0.90362		0.241591	0.914719		0.233756	0.935024		0.887805	0.998172		0.0991225	0.888113		0.0255519	0.830355								0.221076	0.92287								0.0797503	0.876358
	0.0664717	0.830248		0.0350667	0.775354		0.0212188	0.760779		0.164642	0.893387		0.20986	0.904056		0.241591	0.915129		0.233756	0.93542		0.90122	0.998172		0.0991225	0.888313		0.0256327	0.830355								0.221076	0.923767								0.0797503	0.876589
	0.0666667	0.830248		0.0350667	0.775453		0.0212188	0.761081		0.164642	0.893725		0.210297	0.904056		0.242412	0.915129		0.236529	0.93542		0.90122	0.998781		0.0995213	0.888313		0.0256327	0.830598								0.221525	0.923767								0.0813685	0.876589
	0.0666667	0.830442		0.0351664	0.775453		0.0212943	0.761081		0.165317	0.893725		0.210297	0.904492		0.242412	0.915539		0.236529	0.935816		0.95061	0.998781		0.0995213	0.888512		0.0258753	0.830598								0.221525	0.924215								0.0813685	0.87682
	0.0672515	0.830442		0.0351664	0.775553		0.0212943	0.761383		0.165317	0.894399		0.210733	0.904492		0.243232	0.915539		0.240095	0.935816		0.95061	0.999391		0.0999202	0.888512		0.0258753	0.83084								0.222422	0.924215								0.0815996	0.87682
	0.0672515	0.830832		0.035266	0.775553		0.0214453	0.761383		0.166329	0.894399		0.210733	0.905364		0.243232	0.915949		0.240095	0.936212		0.989024	0.999391		0.0999202	0.888712		0.0259562	0.83084								0.222422	0.924664								0.0815996	0.877051
	0.0678363	0.830832		0.035266	0.775653		0.0214453	0.76161		0.166329	0.894737		0.21466	0.905364		0.243642	0.915949		0.241284	0.936212		0.990854	0.999391		0.100519	0.888712		0.0259562	0.830921								0.223767	0.924664								0.0822931	0.877051
	0.0678363	0.831222		0.0354652	0.775653		0.0215963	0.76161		0.168354	0.894737		0.21466	0.9058		0.243642	0.916359		0.241284	0.936609		1	1		0.100519	0.888911		0.026037	0.830921								0.223767	0.925112								0.0822931	0.877282
	0.0680312	0.831222		0.0354652	0.775951		0.0215963	0.761836		0.168354	0.895074		0.216405	0.9058		0.245283	0.916359		0.244057	0.936609					0.100917	0.888911		0.026037	0.831164								0.226906	0.925112								0.0825243	0.877282
	0.0680312	0.831417		0.0355649	0.775951		0.0216718	0.761836		0.169028	0.895074		0.216405	0.906672		0.245283	0.916769		0.244057	0.937005					0.100917	0.88911		0.0261988	0.831164								0.226906	0.925561								0.0825243	0.877513
	0.0692008	0.831417		0.0355649	0.776649		0.0216718	0.761912		0.169028	0.895412		0.217714	0.906672		0.247334	0.916769		0.245642	0.937005					0.101915	0.88911		0.0261988	0.831244								0.2287	0.925561								0.0827554	0.877513
	0.0692008	0.831612		0.0356645	0.776649		0.0217473	0.761912		0.170378	0.895412		0.217714	0.907109		0.247334	0.917589		0.245642	0.937797					0.101915	0.88931		0.0263605	0.831244								0.2287	0.926009								0.0827554	0.877744
	0.0697856	0.831612		0.0356645	0.776848		0.0217473	0.762063		0.170378	0.896086		0.218586	0.907109		0.248564	0.917589		0.246434	0.937797					0.102114	0.88931		0.0263605	0.831406								0.229148	0.926009								0.0848359	0.877744
	0.0697856	0.832002		0.0357641	0.776848		0.0218228	0.762063		0.171727	0.896086		0.218586	0.908417		0.248564	0.917999		0.246434	0.938193					0.102114	0.889509		0.0266839	0.831406								0.229148	0.926457								0.0848359	0.877976
	0.0705653	0.832002		0.0357641	0.777047		0.0218228	0.762138		0.171727	0.896761		0.224258	0.908417		0.249385	0.917999		0.248019	0.938193					0.102712	0.889509		0.0266839	0.831649								0.230045	0.926457								0.0852982	0.877976
	0.0705653	0.832976		0.0358637	0.777047		0.0219739	0.762138		0.173077	0.896761		0.224258	0.908853		0.249385	0.918409		0.248019	0.93859					0.102712	0.889709		0.0269265	0.831649								0.230045	0.926906								0.0852982	0.878207
	0.0707602	0.832976		0.0358637	0.777745		0.0219739	0.762365		0.173077	0.897099		0.225131	0.908853		0.249795	0.918409		0.249208	0.93859					0.10371	0.889709		0.0269265	0.831972								0.230493	0.926906								0.0855294	0.878207
	0.0707602	0.833366		0.0359633	0.777745		0.0220494	0.762365		0.173414	0.897099		0.225131	0.909289		0.249795	0.919639		0.249208	0.938986					0.10371	0.890108		0.0270882	0.831972								0.230493	0.927354								0.0855294	0.878438
	0.0709552	0.833366		0.0359633	0.777944		0.0220494	0.762743		0.173414	0.897773		0.22644	0.909289		0.251436	0.919639		0.25317	0.938986					0.105106	0.890108		0.0270882	0.832053								0.230942	0.927354								0.0869163	0.878438
	0.0709552	0.834145		0.036063	0.777944		0.0221249	0.762743		0.175776	0.897773		0.22644	0.909725		0.251436	0.920049		0.25317	0.939382					0.105106	0.890507		0.0274925	0.832053								0.230942	0.927803								0.0869163	0.8789
	0.0719298	0.834145		0.036063	0.778442		0.0221249	0.762818		0.175776	0.898111		0.228621	0.909725		0.252256	0.920049		0.257528	0.939382					0.106302	0.890507		0.0274925	0.832134								0.23139	0.927803								0.0873786	0.8789
	0.0719298	0.83434		0.0362622	0.778442		0.0222004	0.762818		0.176451	0.898111		0.228621	0.910161		0.252256	0.920869		0.257528	0.939778					0.106302	0.890706		0.0277351	0.832134								0.23139	0.928251								0.0873786	0.879362
	0.0729045	0.83434		0.0362622	0.778542		0.0222004	0.762894		0.176451	0.898448		0.232548	0.910161		0.254307	0.920869		0.260301	0.939778					0.1073	0.890706		0.0277351	0.832296								0.232287	0.928251								0.0880721	0.879362
	0.0729045	0.834535		0.0364614	0.778542		0.0223514	0.762894		0.177126	0.898448		0.232548	0.910597		0.254307	0.921279		0.260301	0.940967					0.1073	0.890905		0.027816	0.832296								0.232287	0.9287								0.0880721	0.879593
	0.0738791	0.834535		0.0364614	0.778641		0.0223514	0.763498		0.177126	0.898785		0.233421	0.910597		0.256768	0.921279		0.261094	0.940967					0.107499	0.890905		0.027816	0.832376								0.233184	0.9287								0.0889968	0.879593
	0.0738791	0.83473		0.0365611	0.778641		0.022578	0.763498		0.17915	0.898785		0.233421	0.911034		0.256768	0.922919		0.261094	0.941759					0.107499	0.891304		0.0278968	0.832376								0.233184	0.929148								0.0889968	0.880055
	0.0740741	0.83473		0.0365611	0.778741		0.022578	0.763951		0.17915	0.899123		0.237347	0.911034		0.257178	0.922919		0.26149	0.941759					0.107898	0.891304		0.0278968	0.832457								0.234081	0.929148								0.0915395	0.880055
	0.0740741	0.834925		0.0368599	0.778741		0.0228045	0.763951		0.180837	0.899123		0.237347	0.91147		0.257178	0.923329		0.26149	0.942155					0.107898	0.891504		0.0280585	0.832457								0.234081	0.930045								0.0915395	0.880287
	0.0748538	0.834925		0.0368599	0.779139		0.0228045	0.764026		0.180837	0.89946		0.239092	0.91147		0.258409	0.923329		0.26664	0.942155					0.108696	0.891504		0.0280585	0.832619								0.239462	0.930045								0.0950069	0.880287
	0.0748538	0.835315		0.0369596	0.779139		0.0229555	0.764026		0.181174	0.89946		0.239092	0.914086		0.258409	0.923739		0.26664	0.943344					0.108696	0.891703		0.0281394	0.832619								0.239462	0.930493								0.0950069	0.880749
	0.0750487	0.835315		0.0369596	0.779239		0.0229555	0.764328		0.181174	0.899798		0.241274	0.914086		0.258819	0.923739		0.267036	0.943344					0.109095	0.891703		0.0281394	0.8327								0.24574	0.930493								0.0957004	0.880749
	0.0750487	0.835899		0.0370592	0.779239		0.023031	0.764328		0.183536	0.899798		0.241274	0.914959		0.258819	0.924149		0.267036	0.94374					0.109095	0.891903		0.028382	0.8327								0.24574	0.931839								0.0957004	0.88098
	0.0754386	0.835899		0.0370592	0.779837		0.023031	0.764404		0.183536	0.900472		0.242147	0.914959		0.26087	0.924149		0.267433	0.94374					0.109892	0.891903		0.028382	0.832781								0.249776	0.931839								0.0963939	0.88098
	0.0754386	0.836094		0.0371588	0.779837		0.0232576	0.764404		0.183873	0.900472		0.242147	0.915395		0.26087	0.924559		0.267433	0.944136					0.109892	0.892102		0.0284628	0.832781								0.249776	0.932287								0.0963939	0.881211
	0.0756335	0.836094		0.0371588	0.780135		0.0232576	0.764932		0.183873	0.901484		0.244328	0.915395		0.26251	0.924559		0.269017	0.944136					0.110291	0.892102		0.0284628	0.832862								0.252915	0.932287								0.0975497	0.881211
	0.0756335	0.836289		0.037358	0.780135		0.0236351	0.764932		0.184548	0.901484		0.244328	0.917139		0.26251	0.924969		0.269017	0.944532					0.110291	0.8927		0.0288671	0.832862								0.252915	0.932735								0.0975497	0.881442
	0.0764133	0.836289		0.037358	0.780534		0.0236351	0.765008		0.184548	0.901822		0.246073	0.917139		0.263331	0.924969		0.26981	0.944532					0.111488	0.8927		0.0288671	0.833023								0.255157	0.932735								0.0982432	0.881442
	0.0764133	0.836874		0.0375573	0.780534		0.0237862	0.765008		0.18556	0.901822		0.246073	0.917575		0.263331	0.925789		0.26981	0.945325					0.111488	0.8929		0.028948	0.833023								0.255157	0.933184								0.0982432	0.881673
	0.0769981	0.836874		0.0375573	0.780634		0.0237862	0.765159		0.18556	0.902159		0.247818	0.917575		0.263741	0.925789		0.271395	0.945325					0.112286	0.8929		0.028948	0.833185								0.256054	0.933184								0.0989367	0.881673
	0.0769981	0.837069		0.0377565	0.780634		0.0238617	0.765159		0.187922	0.902159		0.247818	0.918447		0.263741	0.926199		0.271395	0.945721					0.112286	0.893099		0.0291906	0.833185								0.256054	0.933632								0.0989367	0.882135
	0.0773879	0.837069		0.0377565	0.780733		0.0238617	0.765385		0.187922	0.902497		0.249127	0.918447		0.264971	0.926199		0.275357	0.945721					0.112485	0.893099		0.0291906	0.833347								0.258744	0.933632								0.0996301	0.882135
	0.0773879	0.837653		0.0379558	0.780733		0.0239372	0.765385		0.192982	0.902497		0.249127	0.918884		0.264971	0.926609		0.275357	0.946117					0.112485	0.893299		0.029514	0.833347								0.258744	0.934529								0.0996301	0.882367
	0.0779727	0.837653		0.0379558	0.781032		0.0239372	0.765537		0.192982	0.902834		0.250436	0.918884		0.271534	0.926609		0.277734	0.946117					0.112684	0.893299		0.029514	0.833428								0.26009	0.934529								0.100324	0.882367
	0.0779727	0.838043		0.0380554	0.781032		0.0240127	0.765537		0.193657	0.902834		0.250436	0.91932		0.271534	0.927019		0.277734	0.94691					0.112684	0.893498		0.0296757	0.833428								0.26009	0.934978								0.100324	0.882598
	0.0781676	0.838043		0.0380554	0.781132		0.0240127	0.765688		0.193657	0.903171		0.251309	0.91932		0.273175	0.927019		0.280903	0.94691					0.113083	0.893498		0.0296757	0.83367								0.261435	0.934978								0.101017	0.882598
	0.0781676	0.838238		0.038155	0.781132		0.0240882	0.765688		0.194669	0.903171		0.251309	0.919756		0.273175	0.927429		0.280903	0.947306					0.113083	0.893897		0.0298375	0.83367								0.261435	0.935426								0.101017	0.883291
	0.0785575	0.838238		0.038155	0.78163		0.0240882	0.766065		0.194669	0.903846		0.251745	0.919756		0.273585	0.927429		0.288431	0.947306					0.113482	0.893897		0.0298375	0.833751								0.261883	0.935426								0.101942	0.883291
	0.0785575	0.839018		0.0383543	0.78163		0.0241637	0.766065		0.196356	0.903846		0.251745	0.920192		0.273585	0.927839		0.288431	0.947702					0.113482	0.894097		0.0299183	0.833751								0.261883	0.935874								0.101942	0.883522
	0.0803119	0.839018		0.0383543	0.781929		0.0241637	0.766292		0.196356	0.904184		0.254363	0.920192		0.273995	0.927839		0.290412	0.947702					0.114479	0.894097		0.0299183	0.833832								0.263677	0.935874								0.102404	0.883522
	0.0803119	0.839213		0.0384539	0.781929		0.0244658	0.766292		0.19973	0.904184		0.254363	0.920628		0.273995	0.928249		0.290412	0.948494					0.114479	0.894495		0.0299992	0.833832								0.263677	0.936323								0.102404	0.883984
	0.0805068	0.839213		0.0384539	0.782028		0.0244658	0.766367		0.19973	0.904521		0.25829	0.920628		0.275226	0.928249		0.291204	0.948494					0.115277	0.894495		0.0299992	0.833913								0.265471	0.936323								0.103329	0.883984
	0.0805068	0.839408		0.0386531	0.782028		0.0246168	0.766367		0.200405	0.904521		0.25829	0.921064		0.275226	0.928659		0.291204	0.948891					0.115277	0.894695		0.0300801	0.833913								0.265471	0.936771								0.103329	0.884909
	0.0818713	0.839408		0.0386531	0.782228		0.0246168	0.766518		0.200405	0.904858		0.260035	0.921064		0.276046	0.928659		0.291997	0.948891					0.115477	0.894695		0.0300801	0.833994								0.265919	0.936771								0.104022	0.884909
	0.0818713	0.839797		0.0387527	0.782228		0.0246923	0.766518		0.203104	0.904858		0.260035	0.9215		0.276046	0.929069		0.291997	0.949683					0.115477	0.894894		0.0302418	0.833994								0.265919	0.93722								0.104022	0.88514
	0.0824561	0.839797		0.0387527	0.782427		0.0246923	0.766669		0.203104	0.905533		0.262653	0.9215		0.278507	0.929069		0.297147	0.949683					0.115676	0.894894		0.0302418	0.834075								0.266368	0.93722								0.104253	0.88514
	0.0824561	0.839992		0.0388524	0.782427		0.0247678	0.766669		0.203779	0.905533		0.262653	0.921936		0.278507	0.930299		0.297147	0.950475					0.115676	0.895094		0.0303226	0.834075								0.266368	0.937668								0.104253	0.885371
	0.0826511	0.839992		0.0388524	0.782526		0.0247678	0.767047		0.203779	0.90587		0.269634	0.921936		0.280558	0.930299		0.299525	0.950475					0.115876	0.895094		0.0303226	0.834317								0.26861	0.937668								0.104716	0.885371
	0.0826511	0.840187		0.038952	0.782526		0.0249943	0.767047		0.204453	0.90587		0.269634	0.922372		0.280558	0.931119		0.299525	0.951268					0.115876	0.895493		0.0304035	0.834317								0.26861	0.938117								0.104716	0.885602
	0.0865497	0.840187		0.038952	0.782825		0.0249943	0.767122		0.204453	0.906208		0.270506	0.922372		0.281788	0.931119		0.30309	0.951268					0.116075	0.895493		0.0304035	0.834883								0.269058	0.938117								0.105871	0.885602
	0.0865497	0.841551		0.0390516	0.782825		0.0250698	0.767122		0.207152	0.906208		0.270506	0.922809		0.281788	0.931939		0.30309	0.951664					0.116075	0.895692		0.0305652	0.834883								0.269058	0.938565								0.105871	0.886758
	0.0869396	0.841551		0.0390516	0.782925		0.0250698	0.767273		0.207152	0.906545		0.271815	0.922809		0.282199	0.931939		0.307052	0.951664					0.116274	0.895692		0.0305652	0.835045								0.273991	0.938565								0.106103	0.886758
	0.0869396	0.841746		0.0391512	0.782925		0.0251454	0.767273		0.208502	0.906545		0.271815	0.923245		0.282199	0.932349		0.307052	0.95206					0.116274	0.895892		0.0306461	0.835045								0.273991	0.939013								0.106103	0.886989
	0.0883041	0.841746		0.0391512	0.783124		0.0251454	0.767651		0.208502	0.906883		0.274433	0.923245		0.283019	0.932349		0.313391	0.95206					0.116474	0.895892		0.0306461	0.835126								0.274888	0.939013								0.106796	0.886989
	0.0883041	0.842136		0.0392508	0.783124		0.0252964	0.767651		0.209514	0.906883		0.274433	0.924117		0.283019	0.932759		0.313391	0.952456					0.116474	0.896091		0.0307269	0.835126								0.274888	0.940359								0.106796	0.88722
	0.088499	0.842136		0.0392508	0.783323		0.0252964	0.767877		0.209514	0.90722		0.276614	0.924117		0.28466	0.932759		0.315372	0.952456					0.116673	0.896091		0.0307269	0.835207								0.276233	0.940359								0.107258	0.88722
	0.088499	0.842526		0.0398486	0.783323		0.0254474	0.767877		0.211201	0.90722		0.276614	0.924553		0.28466	0.933169		0.315372	0.952853					0.116673	0.89649		0.0308078	0.835207								0.276233	0.941256								0.107258	0.887451
	0.0890838	0.842526		0.0398486	0.783622		0.0254474	0.768179		0.211201	0.907557		0.27836	0.924553		0.28507	0.933169		0.318938	0.952853					0.11787	0.89649		0.0308078	0.835287								0.278475	0.941256								0.107952	0.887451
	0.0890838	0.842721		0.0399482	0.783622		0.0255984	0.768179		0.212213	0.907557		0.27836	0.924989		0.28507	0.933579		0.318938	0.953249					0.11787	0.896889		0.0309695	0.835287								0.278475	0.941704								0.107952	0.887682
	0.0900585	0.842721		0.0399482	0.783821		0.0255984	0.768255		0.212213	0.907895		0.280105	0.924989		0.28548	0.933579		0.320919	0.953249					0.118468	0.896889		0.0309695	0.835611								0.278924	0.941704								0.108877	0.887682
	0.0900585	0.843695		0.0401474	0.783821		0.0257495	0.768255		0.212551	0.907895		0.280105	0.925425		0.28548	0.933989		0.320919	0.953645					0.118468	0.897487		0.0311312	0.835611								0.278924	0.942152								0.108877	0.888375
	0.0902534	0.843695		0.0401474	0.784021		0.0257495	0.768481		0.212551	0.908232		0.280977	0.925425		0.28589	0.933989		0.321315	0.953645					0.118668	0.897487		0.0311312	0.835773								0.280269	0.942152								0.109108	0.888375
	0.0902534	0.84389		0.0402471	0.784021		0.0259005	0.768481		0.213563	0.908232		0.280977	0.925861		0.28589	0.934399		0.321315	0.954041					0.118668	0.897686		0.0314547	0.835773								0.280269	0.943049								0.109108	0.888838
	0.0904483	0.84389		0.0402471	0.78412		0.0259005	0.768632		0.213563	0.90857		0.28185	0.925861		0.2863	0.934399		0.321712	0.954041					0.119465	0.897686		0.0314547	0.835853								0.28565	0.943049								0.10957	0.888838
	0.0904483	0.84428		0.0404463	0.78412		0.025976	0.768632		0.214238	0.90857		0.28185	0.926297		0.2863	0.934809		0.321712	0.954437					0.119465	0.897886		0.0316164	0.835853								0.28565	0.943498								0.10957	0.889069
	0.0906433	0.84428		0.0404463	0.78422		0.025976	0.769086		0.214238	0.908907		0.282286	0.926297		0.288351	0.934809		0.322504	0.954437					0.119665	0.897886		0.0316164	0.835934								0.290583	0.943498								0.111188	0.889069
	0.0906433	0.844865		0.0405459	0.78422		0.0260515	0.769086		0.21525	0.908907		0.282286	0.926734		0.288351	0.935629		0.322504	0.954834					0.119665	0.898085		0.0316973	0.835934								0.290583	0.943946								0.111188	0.8893
	0.0908382	0.844865		0.0405459	0.784618		0.0260515	0.769161		0.21525	0.909244		0.286649	0.926734		0.288761	0.935629		0.324485	0.954834					0.119864	0.898085		0.0316973	0.836177								0.293274	0.943946								0.111882	0.8893
	0.0910331	0.845059		0.0407452	0.784618		0.0262025	0.769161		0.215924	0.909244		0.286649	0.92717		0.288761	0.936039		0.324485	0.95523					0.119864	0.898285		0.031859	0.836177								0.293274	0.944843								0.111882	0.889762
	0.0910331	0.845254		0.0407452	0.784718		0.0262025	0.769237		0.215924	0.909919		0.289267	0.92717		0.291222	0.936039		0.324881	0.95523					0.120862	0.898285		0.031859	0.836258								0.295516	0.944843								0.113269	0.889762
	0.0912281	0.845254		0.0408448	0.784718		0.0264291	0.769237		0.216262	0.909919		0.289267	0.927606		0.291222	0.936449		0.324881	0.955626					0.120862	0.898484		0.0319398	0.836258								0.295516	0.945291								0.113269	0.890224
	0.0912281	0.845449		0.0408448	0.785117		0.0264291	0.769312		0.216262	0.910256		0.296248	0.927606		0.292863	0.936449		0.325674	0.955626					0.12126	0.898484		0.0319398	0.83642								0.300897	0.945291								0.113962	0.890224
	0.091423	0.845449		0.041044	0.785117		0.0269576	0.769312		0.216599	0.910256		0.296248	0.928042		0.292863	0.937269		0.325674	0.956022					0.12126	0.898684		0.0321016	0.83642								0.300897	0.94574								0.113962	0.890455
	0.091423	0.846034		0.041044	0.785216		0.0269576	0.769614		0.216599	0.910594		0.30192	0.928042		0.293683	0.937269		0.326466	0.956022					0.121659	0.898684		0.0321016	0.836581								0.308969	0.94574								0.114193	0.890455
	0.0918129	0.846034		0.0416418	0.785216		0.0270331	0.769614		0.216937	0.910594		0.30192	0.928478		0.293683	0.938089		0.326466	0.956418					0.121659	0.898883		0.0321824	0.836581								0.308969	0.946188								0.114193	0.890917
	0.0918129	0.846424		0.0416418	0.785316		0.0270331	0.76969		0.216937	0.911606		0.302356	0.928478		0.295324	0.938089		0.327655	0.956418					0.123255	0.898883		0.0321824	0.836743								0.310762	0.946188								0.114424	0.890917
	0.0922027	0.846424		0.0417414	0.785316		0.0271087	0.76969		0.217949	0.911606		0.302356	0.928914		0.295324	0.938499		0.327655	0.956815					0.123255	0.899083		0.032425	0.836743								0.310762	0.946637								0.114424	0.89138
	0.0922027	0.846813		0.0417414	0.785515		0.0271087	0.769765		0.217949	0.911943		0.304101	0.928914		0.296144	0.938499		0.332409	0.956815					0.123454	0.899083		0.032425	0.836824								0.311211	0.946637								0.115118	0.89138
	0.0923977	0.846813		0.041841	0.785515		0.0272597	0.769765		0.218961	0.911943		0.304101	0.929786		0.296144	0.938909		0.332409	0.957607					0.123454	0.899282		0.0325867	0.836824								0.311211	0.947534								0.115118	0.891611
	0.0923977	0.847008		0.041841	0.785615		0.0272597	0.769841		0.218961	0.912281		0.30541	0.929786		0.301477	0.938909		0.333994	0.957607					0.124053	0.899282		0.0325867	0.836905								0.313004	0.947534								0.116043	0.891611
	0.0925926	0.847008		0.0420402	0.785615		0.0274862	0.769841		0.219636	0.912281		0.30541	0.930222		0.301477	0.939319		0.333994	0.958003					0.124053	0.89988		0.0327484	0.836905								0.313004	0.947982								0.116043	0.892073
	0.0925926	0.847203		0.0420402	0.785914		0.0274862	0.770067		0.219636	0.912618		0.307592	0.930222		0.301887	0.939319		0.336371	0.958003					0.124452	0.89988		0.0327484	0.837066								0.313901	0.947982								0.116505	0.892073
	0.0931774	0.847203		0.0421399	0.785914		0.0278638	0.770067		0.219973	0.912618		0.307592	0.930659		0.301887	0.939729		0.336371	0.958399					0.124452	0.90008		0.0329102	0.837066								0.313901	0.94843								0.116505	0.892304
	0.0931774	0.847593		0.0421399	0.786113		0.0278638	0.770369		0.219973	0.913293		0.308901	0.930659		0.302297	0.939729		0.337163	0.958399					0.125249	0.90008		0.0329102	0.83739								0.321525	0.94843								0.116736	0.892304
	0.0933723	0.847593		0.0424387	0.786113		0.0279393	0.770369		0.223009	0.913293		0.308901	0.931095		0.302297	0.940139		0.337163	0.959192					0.125249	0.900279		0.0330719	0.83739								0.321525	0.948879								0.116736	0.892535
	0.0933723	0.847788		0.0424387	0.786412		0.0279393	0.77052		0.223009	0.913968		0.309337	0.931095		0.307219	0.940139		0.341918	0.959192					0.126247	0.900279		0.0330719	0.837552								0.330045	0.948879								0.117198	0.892535
	0.0935673	0.847788		0.0425384	0.786412		0.0280148	0.77052		0.223347	0.913968		0.309337	0.931967		0.307219	0.940549		0.341918	0.959588					0.126247	0.900878		0.0331527	0.837552								0.330045	0.949327								0.117198	0.892766
	0.0935673	0.847983		0.0425384	0.786611		0.0280148	0.770596		0.223347	0.914642		0.312391	0.931967		0.311321	0.940549		0.347068	0.959588					0.126446	0.900878		0.0331527	0.837632								0.330942	0.949327								0.119279	0.892766
	0.0939571	0.847983		0.042638	0.786611		0.0280903	0.770596		0.223684	0.914642		0.312391	0.932839		0.311321	0.941369		0.347068	0.959984					0.126446	0.901077		0.0333145	0.837632								0.330942	0.949776								0.119279	0.892997
	0.0939571	0.848178		0.042638	0.78691		0.0280903	0.770747		0.223684	0.915317		0.315009	0.932839		0.312141	0.941369		0.354992	0.959984					0.127443	0.901077		0.0333145	0.837713								0.334081	0.949776								0.119972	0.892997
	0.094152	0.848178		0.0427376	0.78691		0.0282413	0.770747		0.225034	0.915317		0.315009	0.933275		0.312141	0.941779		0.354992	0.96038					0.127443	0.901476		0.0333953	0.837713								0.334081	0.950224								0.119972	0.893229
	0.094152	0.848373		0.0427376	0.787009		0.0282413	0.770898		0.225034	0.915992		0.318063	0.933275		0.312551	0.941779		0.359746	0.96038					0.130435	0.901476		0.0333953	0.837794								0.335426	0.950224								0.120897	0.893229
	0.094347	0.848373		0.0429368	0.787009		0.0283924	0.770898		0.225709	0.915992		0.318063	0.933711		0.312551	0.942189		0.359746	0.960777					0.130435	0.901675		0.0334762	0.837794								0.335426	0.950673								0.120897	0.893691
	0.094347	0.848568		0.0429368	0.787109		0.0283924	0.7712		0.225709	0.916329		0.318499	0.933711		0.314192	0.942189		0.361727	0.960777					0.130834	0.901675		0.0334762	0.837875								0.341256	0.950673								0.121128	0.893691
	0.0947368	0.848568		0.0431361	0.787109		0.0284679	0.7712		0.226046	0.916329		0.318499	0.934584		0.314192	0.943419		0.361727	0.961173					0.130834	0.901875		0.0336379	0.837875								0.341256	0.951121								0.121128	0.894153
	0.0947368	0.848762		0.0431361	0.787209		0.0284679	0.771275		0.226046	0.916667		0.318935	0.934584		0.314602	0.943419		0.365689	0.961173					0.131631	0.901875		0.0336379	0.837956								0.342152	0.951121								0.122053	0.894153
	0.0951267	0.848762		0.0432357	0.787209		0.0285434	0.771275		0.226383	0.916667		0.318935	0.93502		0.314602	0.943829		0.365689	0.961569					0.131631	0.902074		0.0337188	0.837956								0.342152	0.95157								0.122053	0.894384
	0.0951267	0.848957		0.0432357	0.787308		0.0285434	0.771351		0.226383	0.917004		0.320244	0.93502		0.316243	0.943829		0.366482	0.961569					0.132828	0.902074		0.0337188	0.838037								0.343049	0.95157								0.122515	0.894384
	0.0953216	0.848957		0.0433353	0.787308		0.0286944	0.771351		0.226721	0.917004		0.320244	0.935456		0.316243	0.944239		0.366482	0.961965					0.132828	0.902274		0.0337996	0.838037								0.343049	0.952018								0.122515	0.894846
	0.0953216	0.849152		0.0433353	0.787408		0.0286944	0.771879		0.226721	0.917341		0.321553	0.935456		0.316653	0.944239		0.367274	0.961965					0.135022	0.902274		0.0337996	0.838118								0.34574	0.952018								0.123209	0.894846
	0.0959064	0.849152		0.0434349	0.787408		0.0287699	0.771879		0.22807	0.917341		0.321553	0.935892		0.316653	0.945059		0.367274	0.962361					0.135022	0.902473		0.0338805	0.838118								0.34574	0.952466								0.123209	0.895077
	0.0959064	0.849347		0.0434349	0.787607		0.0287699	0.772106		0.22807	0.917679		0.323735	0.935892		0.320755	0.945059		0.372029	0.962361					0.135421	0.902473		0.0338805	0.83836								0.347085	0.952466								0.124364	0.895077
	0.0964912	0.849347		0.0436342	0.787607		0.0288454	0.772106		0.228408	0.917679		0.323735	0.936328		0.320755	0.945469		0.372029	0.962758					0.135421	0.902673		0.0341231	0.83836								0.347085	0.952915								0.124364	0.895309
	0.0964912	0.849542		0.0436342	0.788105		0.0288454	0.772182		0.228408	0.918354		0.324171	0.936328		0.321165	0.945469		0.374406	0.962758					0.13562	0.902673		0.0341231	0.838441								0.350224	0.952915								0.124827	0.895309
	0.0966862	0.849542		0.0438334	0.788105		0.0289209	0.772182		0.228745	0.918354		0.324171	0.936764		0.321165	0.945879		0.374406	0.963154					0.13562	0.902872		0.0344465	0.838441								0.350224	0.953363								0.124827	0.89554
	0.0966862	0.849737		0.0438334	0.788304		0.0289209	0.772257		0.228745	0.918691		0.325044	0.936764		0.324036	0.945879		0.376387	0.963154					0.136219	0.902872		0.0344465	0.838603								0.358744	0.953363								0.125982	0.89554
	0.0978558	0.849737		0.0439331	0.788304		0.0289965	0.772257		0.22942	0.918691		0.325044	0.9372		0.324036	0.946289		0.376387	0.96355					0.136219	0.903071		0.0345274	0.838603								0.358744	0.953812								0.125982	0.895771
	0.0978558	0.850127		0.0439331	0.789301		0.0289965	0.772333		0.22942	0.919366		0.32548	0.9372		0.324446	0.946289		0.376783	0.96355					0.136817	0.903071		0.0345274	0.838764								0.359641	0.953812								0.126676	0.895771
	0.0980507	0.850127		0.0441323	0.789301		0.0291475	0.772333		0.232794	0.919366		0.32548	0.937636		0.324446	0.946699		0.376783	0.964342					0.136817	0.90367		0.0346891	0.838764								0.359641	0.95426								0.126676	0.896233
	0.0980507	0.850322		0.0441323	0.7894		0.0291475	0.772408		0.232794	0.919703		0.325916	0.937636		0.326087	0.946699		0.381141	0.964342					0.137415	0.90367		0.0346891	0.839007								0.361883	0.95426								0.127369	0.896233
	0.0982456	0.850322		0.0444312	0.7894		0.029223	0.772408		0.23448	0.919703		0.325916	0.938072		0.326087	0.947109		0.381141	0.964739					0.137415	0.904268		0.0348508	0.839007								0.361883	0.955157								0.127369	0.896695
	0.0982456	0.850711		0.0444312	0.789799		0.029223	0.772559		0.23448	0.92004		0.327225	0.938072		0.326497	0.947109		0.390254	0.964739					0.137615	0.904268		0.0348508	0.839088								0.362332	0.955157								0.127832	0.896695
	0.0984405	0.850711		0.0445308	0.789799		0.029374	0.772559		0.238192	0.92004		0.327225	0.938509		0.326497	0.947519		0.390254	0.965135					0.137615	0.904667		0.0349317	0.839088								0.362332	0.955605								0.127832	0.896926
	0.0984405	0.851101		0.0445308	0.789898		0.029374	0.773465		0.238192	0.920378		0.329843	0.938509		0.328548	0.947519		0.3958	0.965135					0.138014	0.904667		0.0349317	0.839169								0.365022	0.955605								0.128988	0.896926
	0.0986355	0.851101		0.0446304	0.789898		0.0294495	0.773465		0.238866	0.920378		0.329843	0.938945		0.328548	0.947929		0.3958	0.965531					0.138014	0.905066		0.0350125	0.839169								0.365022	0.956951								0.128988	0.897157
	0.0986355	0.851296		0.0446304	0.790197		0.0294495	0.773616		0.238866	0.920715		0.330279	0.938945		0.329368	0.947929		0.400951	0.965531					0.138213	0.905066		0.0350125	0.83933								0.366368	0.956951								0.12945	0.897157
	0.0990253	0.851296		0.0448296	0.790197		0.029525	0.773616		0.239541	0.920715		0.330279	0.939381		0.329368	0.948749		0.400951	0.965927					0.138213	0.905265		0.0350934	0.83933								0.366368	0.957399								0.12945	0.897388
	0.0990253	0.851491		0.0448296	0.790695		0.029525	0.773767		0.239541	0.921053		0.330716	0.939381		0.330599	0.948749		0.408479	0.965927					0.138412	0.905265		0.0350934	0.839492								0.370852	0.957399								0.130606	0.897388
	0.100195	0.851491		0.0450289	0.790695		0.0296005	0.773767		0.239879	0.921053		0.330716	0.939817		0.330599	0.949569		0.408479	0.966323					0.138412	0.905664		0.0351743	0.839492								0.370852	0.957848								0.130606	0.897851
	0.100195	0.851686		0.0450289	0.790795		0.0296005	0.773843		0.239879	0.92139		0.332897	0.939817		0.33347	0.949569		0.41046	0.966323					0.140806	0.905664		0.0351743	0.839573								0.374439	0.957848								0.131068	0.897851
	0.100585	0.851686		0.0453278	0.790795		0.0296761	0.773843		0.240553	0.92139		0.332897	0.940253		0.33347	0.95039		0.41046	0.967116					0.140806	0.906462		0.0352551	0.839573								0.374439	0.958296								0.131068	0.898082
	0.100585	0.851881		0.0453278	0.790895		0.0296761	0.774296		0.240553	0.921727		0.338569	0.940253		0.33388	0.95039		0.416403	0.967116					0.143	0.906462		0.0352551	0.839735								0.375336	0.958296								0.131761	0.898082
	0.100975	0.851881		0.0454274	0.790895		0.0297516	0.774296		0.241903	0.921727		0.338569	0.940689		0.33388	0.9508		0.416403	0.967512					0.143	0.906861		0.0359829	0.839735								0.375336	0.958744								0.131761	0.898544
	0.100975	0.852076		0.0454274	0.790994		0.0297516	0.774371		0.241903	0.922065		0.339442	0.940689		0.33429	0.9508		0.416799	0.967512					0.143199	0.906861		0.0359829	0.839816								0.378475	0.958744								0.131993	0.898544
	0.101559	0.852076		0.0456266	0.790994		0.0299026	0.774371		0.242915	0.922065		0.339442	0.941561		0.33429	0.95121		0.416799	0.967908					0.143199	0.90706		0.0360637	0.839816								0.378475	0.959193								0.131993	0.898775
	0.101559	0.852465		0.0456266	0.791193		0.0299026	0.774447		0.242915	0.922402		0.339878	0.941561		0.335111	0.95121		0.417591	0.967908					0.143398	0.90706		0.0360637	0.839977								0.386547	0.959193								0.13338	0.898775
	0.101754	0.852465		0.0460251	0.791193		0.0300536	0.774447		0.243927	0.922402		0.339878	0.943306		0.335111	0.95162		0.417591	0.968304					0.143398	0.90726		0.0362254	0.839977								0.386547	0.959641								0.13338	0.899006
	0.101754	0.852855		0.0460251	0.791692		0.0300536	0.774598		0.243927	0.92274		0.341187	0.943306		0.336341	0.95162		0.419176	0.968304					0.143797	0.90726		0.0362254	0.840139								0.396861	0.959641								0.135229	0.899006
	0.102144	0.852855		0.0461247	0.791692		0.0302046	0.774598		0.244265	0.92274		0.341187	0.943742		0.336341	0.95203		0.419176	0.9687					0.143797	0.907459		0.036468	0.840139								0.396861	0.96009								0.135229	0.899237
	0.102144	0.853245		0.0461247	0.791791		0.0302046	0.774824		0.244265	0.923077		0.342059	0.943742		0.337572	0.95203		0.420365	0.9687					0.144196	0.907459		0.036468	0.84022								0.398206	0.96009								0.13546	0.899237
	0.102924	0.853245		0.046324	0.791791		0.0304312	0.774824		0.244602	0.923077		0.342059	0.944178		0.337572	0.95244		0.420365	0.969097					0.144196	0.907659		0.0366297	0.84022								0.398206	0.960987								0.13546	0.8997
	0.102924	0.85344		0.046324	0.791891		0.0304312	0.774975		0.244602	0.923414		0.345986	0.944178		0.339212	0.95244		0.421553	0.969097					0.145991	0.907659		0.0366297	0.840382								0.401345	0.960987								0.135691	0.8997
	0.103509	0.85344		0.0464236	0.791891		0.0305067	0.774975		0.246289	0.923414		0.345986	0.944614		0.339212	0.95285		0.421553	0.969493					0.145991	0.907858		0.0367106	0.840382								0.401345	0.961435								0.135691	0.899931
	0.103509	0.853635		0.0464236	0.79199		0.0305067	0.775051		0.246289	0.923752		0.346859	0.944614		0.341263	0.95285		0.422345	0.969493					0.146191	0.907858		0.0367106	0.840463								0.407175	0.961435								0.136847	0.899931
	0.104094	0.853635		0.0465232	0.79199		0.0307332	0.775051		0.246626	0.923752		0.346859	0.94505		0.341263	0.95326		0.422345	0.970285					0.146191	0.908057		0.0367915	0.840463								0.407175	0.962332								0.136847	0.900393
	0.104094	0.85383		0.0465232	0.79219		0.0307332	0.775126		0.246626	0.924089		0.348604	0.94505		0.342084	0.95326		0.425911	0.970285					0.146789	0.908057		0.0367915	0.840543								0.408072	0.962332								0.137078	0.900393
	0.104288	0.85383		0.0466228	0.79219		0.0308087	0.775126		0.24865	0.924089		0.348604	0.945486		0.342084	0.95367		0.425911	0.970681					0.146789	0.908257		0.0368723	0.840543								0.408072	0.96278								0.137078	0.901086
	0.104288	0.854025		0.0466228	0.792289		0.0308087	0.775278		0.24865	0.924426		0.349476	0.945486		0.343724	0.95367		0.426307	0.970681					0.147387	0.908257		0.0368723	0.840705								0.411659	0.96278								0.138003	0.901086
	0.104873	0.854025		0.0468221	0.792289		0.0310353	0.775278		0.249325	0.924426		0.349476	0.945922		0.343724	0.95408		0.426307	0.971078					0.147387	0.908656		0.0369532	0.840705								0.411659	0.963229								0.138003	0.901317
	0.104873	0.854219		0.0468221	0.792389		0.0310353	0.775655		0.249325	0.924764		0.349913	0.945922		0.344955	0.95408		0.428685	0.971078					0.147786	0.908656		0.0369532	0.840786								0.416143	0.963229								0.138234	0.901317
	0.105458	0.854219		0.0469217	0.792389		0.0311108	0.775655		0.249663	0.924764		0.349913	0.946795		0.344955	0.95449		0.428685	0.971474					0.147786	0.908855		0.037034	0.840786								0.416143	0.963677								0.138234	0.90178
	0.105458	0.854414		0.0469217	0.792489		0.0311108	0.775806		0.249663	0.925101		0.351222	0.946795		0.346185	0.95449		0.430269	0.971474					0.148385	0.908855		0.037034	0.840867								0.41704	0.963677								0.13939	0.90178
	0.105653	0.854414		0.0471209	0.792489		0.0311863	0.775806		0.250337	0.925101		0.351222	0.947667		0.346185	0.9549		0.430269	0.97187					0.148385	0.909055		0.0371149	0.840867								0.41704	0.964126								0.13939	0.902011
	0.105653	0.854999		0.0471209	0.792588		0.0311863	0.776108		0.250337	0.925776		0.351658	0.947667		0.348646	0.9549		0.431458	0.97187					0.148584	0.909055		0.0371149	0.841029								0.418386	0.964126								0.139621	0.902011
	0.106238	0.854999		0.0472206	0.792588		0.0312618	0.776108		0.250675	0.925776		0.351658	0.948103		0.348646	0.95531		0.431458	0.972266					0.148584	0.909254		0.0372766	0.841029								0.418386	0.964574								0.139621	0.902242
	0.106238	0.855194		0.0472206	0.793286		0.0312618	0.776335		0.250675	0.926113		0.352094	0.948103		0.352338	0.95531		0.442155	0.972266					0.149182	0.909254		0.0372766	0.841109								0.418834	0.964574								0.140083	0.902242
	0.107602	0.855194		0.0473202	0.793286		0.0313373	0.776335		0.251687	0.926113		0.352094	0.948539		0.352338	0.95572		0.442155	0.972662					0.149182	0.909653		0.0373575	0.841109								0.418834	0.965022								0.140083	0.902473
	0.107602	0.855389		0.0473202	0.793385		0.0313373	0.776637		0.251687	0.926451		0.353403	0.948539		0.353158	0.95572		0.442552	0.972662					0.149382	0.909653		0.0373575	0.84119								0.419731	0.965022								0.141239	0.902473
	0.108577	0.855389		0.0474198	0.793385		0.0314883	0.776637		0.253711	0.926451		0.353403	0.950283		0.353158	0.95654		0.442552	0.973059					0.149382	0.909852		0.0374383	0.84119								0.419731	0.966816								0.141239	0.902704
	0.108577	0.855973		0.0474198	0.793684		0.0314883	0.776863		0.253711	0.927126		0.356457	0.950283		0.35685	0.95654		0.452456	0.973059					0.150179	0.909852		0.0374383	0.841271								0.423767	0.966816								0.142164	0.902704
	0.108772	0.855973		0.047619	0.793684		0.0315638	0.776863		0.254723	0.927126		0.356457	0.95072		0.35685	0.95695		0.452456	0.973455					0.150179	0.910251		0.0375192	0.841271								0.423767	0.967265								0.142164	0.902935
	0.108772	0.856168		0.047619	0.793784		0.0315638	0.776939		0.254723	0.927463		0.356894	0.95072		0.35767	0.95695		0.462758	0.973455					0.150379	0.910251		0.0375192	0.841352								0.425112	0.967265								0.143088	0.902935
	0.108967	0.856168		0.0477187	0.793784		0.0316394	0.776939		0.255735	0.927463		0.356894	0.951592		0.35767	0.95736		0.462758	0.973851					0.150379	0.91085		0.0377618	0.841352								0.425112	0.967713								0.143088	0.903166
	0.108967	0.856753		0.0477187	0.793883		0.0316394	0.777014		0.255735	0.9278		0.363002	0.951592		0.367514	0.95736		0.479794	0.973851					0.150778	0.91085		0.0377618	0.841514								0.433632	0.967713								0.143319	0.903166
	0.110136	0.856753		0.0478183	0.793883		0.0317149	0.777014		0.25641	0.9278		0.363002	0.9529		0.367514	0.95777		0.479794	0.974247					0.150778	0.911049		0.0379235	0.841514								0.433632	0.968161								0.143319	0.903397
	0.110136	0.856948		0.0478183	0.793983		0.0317149	0.777316		0.25641	0.928138		0.363438	0.9529		0.369975	0.95777		0.496038	0.974247					0.151177	0.911049		0.0379235	0.84208								0.440359	0.968161								0.143782	0.903397
	0.110331	0.856948		0.0479179	0.793983		0.0318659	0.777316		0.257085	0.928138		0.363438	0.953336		0.369975	0.95859		0.496038	0.974643					0.151177	0.911448		0.0380044	0.84208								0.440359	0.96861								0.143782	0.904322
	0.110331	0.857143		0.0479179	0.794182		0.0318659	0.777467		0.257085	0.929487		0.366492	0.953336		0.372436	0.95859		0.496434	0.974643					0.151576	0.911448		0.0380044	0.842727								0.444395	0.96861								0.144013	0.904322
	0.110526	0.857143		0.0482168	0.794182		0.0319414	0.777467		0.261471	0.929487		0.366492	0.953772		0.372436	0.959		0.496434	0.97504					0.151576	0.911647		0.0381661	0.842727								0.444395	0.969507								0.144013	0.904553
	0.110526	0.857338		0.0482168	0.794481		0.0319414	0.777543		0.261471	0.929825		0.36911	0.953772		0.378999	0.959		0.498019	0.97504					0.152772	0.911647		0.0381661	0.842807								0.450224	0.969507								0.145169	0.904553
	0.110721	0.857338		0.0487149	0.794481		0.0320169	0.777543		0.263833	0.929825		0.36911	0.954208		0.378999	0.95941		0.498019	0.975436					0.152772	0.912246		0.0384087	0.842807								0.450224	0.969955								0.145169	0.904784
	0.110721	0.857533		0.0487149	0.794581		0.0320169	0.777769		0.263833	0.930162		0.370419	0.954208		0.38187	0.95941		0.51664	0.975436					0.153171	0.912246		0.0384087	0.842969								0.451121	0.969955								0.14748	0.904784
	0.111696	0.857533		0.0497111	0.794581		0.0320924	0.777769		0.26417	0.930162		0.370419	0.954645		0.38187	0.96023		0.51664	0.975832					0.153171	0.912645		0.0384895	0.842969								0.451121	0.970404								0.14748	0.905015
	0.111696	0.857728		0.0497111	0.79468		0.0320924	0.778071		0.26417	0.930499		0.3726	0.954645		0.383101	0.96023		0.517433	0.975832					0.154168	0.912645		0.0384895	0.84305								0.453812	0.970404								0.148174	0.905015
	0.111891	0.857728		0.0498107	0.79468		0.0321679	0.778071		0.264507	0.930499		0.3726	0.955081		0.383101	0.96064		0.517433	0.976624					0.154168	0.912844		0.0385704	0.84305								0.453812	0.970852								0.148174	0.905246
	0.111891	0.857922		0.0498107	0.79478		0.0321679	0.778222		0.264507	0.930837		0.379145	0.955081		0.386792	0.96064		0.521791	0.976624					0.154966	0.912844		0.0385704	0.843212								0.454709	0.970852								0.149098	0.905246
	0.112086	0.857922		0.05001	0.79478		0.0322434	0.778222		0.264845	0.930837		0.379145	0.955517		0.386792	0.96105		0.521791	0.977021					0.154966	0.913043		0.038813	0.843212								0.454709	0.9713								0.149098	0.905477
	0.112086	0.858117		0.05001	0.794979		0.0322434	0.778525		0.264845	0.931174		0.383508	0.955517		0.389664	0.96105		0.525753	0.977021					0.155365	0.913043		0.038813	0.843293								0.460987	0.9713								0.150254	0.905477
	0.112476	0.858117		0.0503088	0.794979		0.032319	0.778525		0.265182	0.931174		0.383508	0.956389		0.389664	0.96146		0.525753	0.977417					0.155365	0.913243		0.0389747	0.843293								0.460987	0.971749								0.150254	0.905708
	0.112476	0.858507		0.0503088	0.795477		0.032319	0.778676		0.265182	0.931511		0.383944	0.956389		0.391715	0.96146		0.526941	0.977417					0.155764	0.913243		0.0389747	0.843535								0.463677	0.971749								0.150485	0.905708
	0.112671	0.858507		0.0504084	0.795477		0.0323945	0.778676		0.265857	0.931511		0.383944	0.956825		0.391715	0.96187		0.526941	0.977813					0.155764	0.913442		0.0392173	0.843535								0.463677	0.972197								0.150485	0.905939
	0.112671	0.858897		0.0504084	0.795577		0.0323945	0.778751		0.265857	0.932186		0.386998	0.956825		0.394176	0.96187		0.528526	0.977813					0.156163	0.913442		0.0392173	0.843778								0.465022	0.972197								0.150948	0.905939
	0.112865	0.858897		0.0510062	0.795577		0.03247	0.778751		0.267544	0.932186		0.386998	0.957261		0.394176	0.96228		0.528526	0.978209					0.156163	0.913841		0.0395407	0.843778								0.465022	0.972646								0.150948	0.906171
	0.112865	0.859287		0.0510062	0.795776		0.03247	0.778978		0.267544	0.932524		0.387435	0.957261		0.394586	0.96228		0.533281	0.978209					0.158357	0.913841		0.0395407	0.84394								0.469058	0.972646								0.152566	0.906171
	0.11345	0.859287		0.0512054	0.795776		0.0326965	0.778978		0.268556	0.932524		0.387435	0.957697		0.394586	0.96269		0.533281	0.978605					0.158357	0.914041		0.0396216	0.84394								0.469058	0.973094								0.152566	0.906402
	0.11345	0.859482		0.0512054	0.795876		0.0326965	0.779129		0.268556	0.932861		0.389616	0.957697		0.397457	0.96269		0.535658	0.978605					0.159154	0.914041		0.0396216	0.84402								0.469955	0.973094								0.15534	0.906402
	0.114035	0.859482		0.0519028	0.795876		0.032772	0.779129		0.269231	0.932861		0.389616	0.958133		0.397457	0.96351		0.535658	0.979002					0.159154	0.91444		0.0397833	0.84402								0.469955	0.973543								0.15534	0.906633
	0.114035	0.859676		0.0519028	0.796374		0.032772	0.779506		0.269231	0.933198		0.391798	0.958133		0.397867	0.96351		0.541601	0.979002					0.159354	0.91444		0.0397833	0.844101								0.482511	0.973543								0.157651	0.906633
	0.11462	0.859676		0.0522016	0.796374		0.0332251	0.779506		0.269906	0.933198		0.391798	0.95857		0.397867	0.96392		0.541601	0.979398					0.159354	0.914639		0.0400259	0.844101								0.482511	0.973991								0.157651	0.906864
	0.11462	0.859871		0.0522016	0.796872		0.0332251	0.779582		0.269906	0.933536		0.393979	0.95857		0.40484	0.96392		0.543978	0.979398					0.16055	0.914639		0.0400259	0.844182								0.489238	0.973991								0.157883	0.906864
	0.114815	0.859871		0.0523013	0.796872		0.0333006	0.779582		0.27834	0.933536		0.393979	0.959006		0.40484	0.96433		0.543978	0.979794					0.16055	0.914838		0.0402685	0.844182								0.489238	0.974439								0.157883	0.907095
	0.114815	0.860066		0.0523013	0.796972		0.0333006	0.779884		0.27834	0.933873		0.394852	0.959006		0.406481	0.96433		0.583201	0.979794					0.162146	0.914838		0.0402685	0.844506								0.490135	0.974439								0.158576	0.907095
	0.115789	0.860066		0.0524009	0.796972		0.0333761	0.779884		0.279015	0.933873		0.394852	0.959442		0.406481	0.96474		0.583201	0.98019					0.162146	0.915437		0.0403493	0.844506								0.490135	0.974888								0.158576	0.907326
	0.115789	0.860456		0.0524009	0.79737		0.0333761	0.78011		0.279015	0.934548		0.396161	0.959442		0.410172	0.96474		0.587956	0.98019					0.164739	0.915437		0.0403493	0.844586								0.491031	0.974888								0.159038	0.907326
	0.115984	0.860456		0.0525005	0.79737		0.0335271	0.78011		0.280027	0.934548		0.396161	0.959878		0.410172	0.96556		0.587956	0.980586					0.164739	0.915836		0.040511	0.844586								0.491031	0.975336								0.159038	0.907557
	0.115984	0.860846		0.0525005	0.79747		0.0335271	0.780186		0.280027	0.935223		0.397469	0.959878		0.410993	0.96556		0.589144	0.980586					0.164938	0.915836		0.040511	0.844667								0.492377	0.975336								0.15927	0.907557
	0.116764	0.860846		0.0526001	0.79747		0.0336027	0.780186		0.281377	0.935223		0.397469	0.960314		0.410993	0.96597		0.589144	0.980983					0.164938	0.916035		0.0407536	0.844667								0.492377	0.976233								0.15927	0.907788
	0.116764	0.861431		0.0526001	0.797569		0.0336027	0.780261		0.281377	0.93556		0.401396	0.960314		0.413864	0.96597		0.597068	0.980983					0.165138	0.916035		0.0407536	0.844748								0.492825	0.976233								0.160425	0.907788
	0.117154	0.861431		0.0526997	0.797569		0.0336782	0.780261		0.282389	0.93556		0.401396	0.96075		0.413864	0.96638		0.597068	0.981379					0.165138	0.916633		0.0408345	0.844748								0.492825	0.976682								0.160425	0.908019
	0.117154	0.861625		0.0526997	0.798167		0.0336782	0.780337		0.282389	0.935897		0.403578	0.96075		0.417555	0.96638		0.598257	0.981379					0.166334	0.916633		0.0408345	0.844829								0.498206	0.976682								0.162275	0.908019
	0.117544	0.861625		0.0530982	0.798167		0.0338292	0.780337		0.285088	0.935897		0.403578	0.961186		0.417555	0.96679		0.598257	0.981775					0.166334	0.916833		0.0409962	0.844829								0.498206	0.97713								0.162275	0.908251
	0.117544	0.86182		0.0530982	0.798267		0.0338292	0.780412		0.285088	0.936572		0.404887	0.961186		0.419196	0.96679		0.602615	0.981775					0.168728	0.916833		0.0409962	0.84491								0.502691	0.97713								0.162506	0.908251
	0.117934	0.86182		0.0532975	0.798267		0.0339047	0.780412		0.2861	0.936572		0.404887	0.961622		0.419196	0.9672		0.602615	0.982171					0.168728	0.917032		0.0411579	0.84491								0.502691	0.977578								0.162506	0.908944
	0.117934	0.86221		0.0532975	0.798366		0.0339047	0.780714		0.2861	0.937922		0.405323	0.961622		0.422477	0.9672		0.608954	0.982171					0.169126	0.917032		0.0411579	0.845072								0.506278	0.977578								0.164124	0.908944
	0.118324	0.86221		0.053696	0.798366		0.0339802	0.780714		0.286437	0.937922		0.405323	0.962495		0.422477	0.96761		0.608954	0.982567					0.169126	0.917232		0.0412388	0.845072								0.506278	0.978027								0.164124	0.909175
	0.118324	0.8626		0.053696	0.798466		0.0339802	0.780865		0.286437	0.938259		0.407068	0.962495		0.424118	0.96761		0.618859	0.982567					0.171121	0.917232		0.0412388	0.845557								0.513004	0.978027								0.164586	0.909175
	0.118519	0.8626		0.0538952	0.798466		0.0340557	0.780865		0.287112	0.938259		0.407068	0.962931		0.424118	0.96843		0.618859	0.982964					0.171121	0.917631		0.0413196	0.845557								0.513004	0.978475								0.164586	0.909406
	0.118519	0.862795		0.0538952	0.798665		0.0340557	0.781092		0.287112	0.938596		0.409686	0.962931		0.42781	0.96843		0.621632	0.982964					0.17152	0.917631		0.0413196	0.845799								0.518386	0.978475								0.165973	0.909406
	0.118713	0.862795		0.0540944	0.798665		0.0341312	0.781092		0.289136	0.938596		0.409686	0.963367		0.42781	0.96884		0.621632	0.98336					0.17152	0.91783		0.0414005	0.845799								0.518386	0.978924								0.165973	0.909637
	0.118713	0.863379		0.0540944	0.798765		0.0341312	0.781167		0.289136	0.939271		0.410558	0.963367		0.42822	0.96884		0.622425	0.98336					0.171919	0.91783		0.0414005	0.846123								0.519731	0.978924								0.166436	0.909637
	0.119688	0.863379		0.0542937	0.798765		0.0346598	0.781167		0.291161	0.939271		0.410558	0.963803		0.42822	0.96925		0.622425	0.983756					0.171919	0.91803		0.0416431	0.846123								0.519731	0.979372								0.166436	0.910099
	0.119688	0.863574		0.0542937	0.798864		0.0346598	0.781394		0.291161	0.939609		0.414921	0.963803		0.434372	0.96925		0.633122	0.983756					0.172916	0.91803		0.0416431	0.846204								0.529148	0.979372								0.167129	0.910099
	0.119883	0.863574		0.0543933	0.798864		0.0347353	0.781394		0.291835	0.939609		0.414921	0.964239		0.434372	0.96966		0.633122	0.984152					0.172916	0.918229		0.0417239	0.846204								0.529148	0.979821								0.167129	0.910562
	0.119883	0.863769		0.0543933	0.798964		0.0347353	0.781469		0.291835	0.939946		0.415358	0.964239		0.45324	0.96966		0.64897	0.984152					0.175509	0.918229		0.0417239	0.846284								0.530045	0.979821								0.16736	0.910562
	0.120078	0.863769		0.0544929	0.798964		0.0348864	0.781469		0.292173	0.939946		0.415358	0.964675		0.45324	0.97007		0.64897	0.984548					0.175509	0.918428		0.0418048	0.846284								0.530045	0.980269								0.16736	0.910793
	0.120078	0.863964		0.0544929	0.799064		0.0348864	0.781772		0.292173	0.940283		0.415794	0.964675		0.453651	0.97007		0.649762	0.984548					0.176705	0.918428		0.0418048	0.846365								0.532287	0.980269								0.168747	0.910793
	0.120273	0.863964		0.0545925	0.799064		0.0349619	0.781772		0.293522	0.940283		0.415794	0.965111		0.453651	0.97048		0.649762	0.984945					0.176705	0.918628		0.0418857	0.846365								0.532287	0.980717								0.168747	0.911024
	0.120273	0.864159		0.0545925	0.799163		0.0349619	0.781847		0.293522	0.940621		0.417103	0.965111		0.454471	0.97048		0.662441	0.984945					0.176905	0.918628		0.0418857	0.846446								0.539462	0.980717								0.170828	0.911024
	0.122612	0.864159		0.0546922	0.799163		0.0351129	0.781847		0.29386	0.940621		0.417103	0.965547		0.454471	0.97089		0.662441	0.985341					0.176905	0.919027		0.0420474	0.846446								0.539462	0.981166								0.170828	0.911255
	0.122612	0.864939		0.0546922	0.799263		0.0351129	0.781923		0.29386	0.940958		0.417539	0.965547		0.454881	0.97089		0.677892	0.985341					0.177702	0.919027		0.0420474	0.846527								0.547982	0.981166								0.171059	0.911255
	0.123392	0.864939		0.0548914	0.799263		0.0352639	0.781923		0.297233	0.940958		0.417539	0.965983		0.454881	0.9713		0.677892	0.985737					0.177702	0.919226		0.0421282	0.846527								0.547982	0.981614								0.171059	0.911486
	0.123392	0.865134		0.0548914	0.799462		0.0352639	0.7823		0.297233	0.941296		0.42103	0.965983		0.459803	0.9713		0.681854	0.985737					0.178101	0.919226		0.0421282	0.846931								0.557399	0.981614								0.173139	0.911486
	0.123782	0.865134		0.0550907	0.799462		0.0353394	0.7823		0.299933	0.941296		0.42103	0.96642		0.459803	0.97171		0.681854	0.986133					0.178101	0.919426		0.04229	0.846931								0.557399	0.982063								0.173139	0.911948
	0.123782	0.865328		0.0550907	0.799562		0.0353394	0.782527		0.299933	0.941633		0.424956	0.96642		0.465546	0.97171		0.685816	0.986133					0.179099	0.919426		0.04229	0.847093								0.560538	0.982063								0.173833	0.911948
	0.124172	0.865328		0.0551903	0.799562		0.035566	0.782527		0.300945	0.941633		0.424956	0.966856		0.465546	0.97212		0.685816	0.986529					0.179099	0.919625		0.0424517	0.847093								0.560538	0.982511								0.173833	0.912179
	0.124172	0.866303		0.0551903	0.79996		0.035566	0.782678		0.300945	0.94197		0.425829	0.966856		0.466776	0.97212		0.687005	0.986529					0.179697	0.919625		0.0424517	0.847174								0.562332	0.982511								0.174526	0.912179
	0.124951	0.866303		0.0552899	0.79996		0.035868	0.782678		0.302632	0.94197		0.425829	0.967292		0.466776	0.97294		0.687005	0.986926					0.179697	0.919824		0.0429368	0.847174								0.562332	0.98296								0.174526	0.91241
	0.124951	0.866498		0.0552899	0.800159		0.035868	0.782753		0.302632	0.942308		0.434119	0.967292		0.471698	0.97294		0.688193	0.986926					0.183885	0.919824		0.0429368	0.847255								0.563677	0.98296								0.174757	0.91241
	0.126511	0.866498		0.0553895	0.800159		0.0359435	0.782753		0.310729	0.942308		0.434119	0.967728		0.471698	0.97335		0.688193	0.987322					0.183885	0.920024		0.0431794	0.847255								0.563677	0.984305								0.174757	0.912642
	0.126511	0.866693		0.0553895	0.800359		0.0359435	0.78298		0.310729	0.942982		0.4363	0.967728		0.481542	0.97335		0.693344	0.987322					0.184683	0.920024		0.0431794	0.847336								0.565471	0.984305								0.174988	0.912642
	0.126901	0.866693		0.0556884	0.800359		0.036019	0.78298		0.311404	0.942982		0.4363	0.968164		0.481542	0.97376		0.693344	0.987718					0.184683	0.920223		0.0435837	0.847336								0.565471	0.984753								0.174988	0.913335
	0.126901	0.866888		0.0556884	0.800458		0.036019	0.783433		0.311404	0.94332		0.449825	0.968164		0.495488	0.97376		0.703645	0.987718					0.190068	0.920223		0.0435837	0.847497								0.580269	0.984753								0.176144	0.913335
	0.127096	0.866888		0.055788	0.800458		0.0360945	0.783433		0.312078	0.94332		0.449825	0.969472		0.495488	0.97417		0.703645	0.988114					0.190068	0.920622		0.0437455	0.847497								0.580269	0.98565								0.176144	0.913566
	0.127096	0.867277		0.055788	0.800558		0.0360945	0.783508		0.312078	0.943995		0.453316	0.969472		0.506563	0.97417		0.708399	0.988114					0.190267	0.920622		0.0437455	0.847578								0.596861	0.98565								0.176838	0.913566
	0.12729	0.867277		0.0561865	0.800558		0.0362456	0.783508		0.312416	0.943995		0.453316	0.970345		0.506563	0.97458		0.708399	0.98851					0.190267	0.920822		0.0438263	0.847578								0.596861	0.986099								0.176838	0.913797
	0.12729	0.867472		0.0561865	0.800857		0.0362456	0.784188		0.312416	0.944332		0.455497	0.970345		0.508614	0.97458		0.709588	0.98851					0.191065	0.920822		0.0438263	0.847659								0.609865	0.986099								0.178225	0.913797
	0.127485	0.867472		0.0563857	0.800857		0.0363211	0.784188		0.312753	0.944332		0.455497	0.970781		0.508614	0.97499		0.709588	0.988906					0.191065	0.921021		0.043988	0.847659								0.609865	0.986547								0.178225	0.914028
	0.127485	0.867862		0.0563857	0.800956		0.0363211	0.78517		0.312753	0.944669		0.457243	0.970781		0.511075	0.97499		0.712758	0.988906					0.192062	0.921021		0.043988	0.84774								0.612556	0.986547								0.178918	0.914028
	0.127875	0.867862		0.056585	0.800956		0.0364721	0.78517		0.316127	0.944669		0.457243	0.971217		0.511075	0.9754		0.712758	0.989303					0.192062	0.921221		0.0447158	0.84774								0.612556	0.986996								0.178918	0.914259
	0.127875	0.868447		0.056585	0.801056		0.0364721	0.785245		0.316127	0.945344		0.461606	0.971217		0.511895	0.9754		0.725832	0.989303					0.192262	0.921221		0.0447158	0.847983								0.629148	0.986996								0.181923	0.914259
	0.12846	0.868447		0.0567842	0.801056		0.0365476	0.785245		0.316802	0.945344		0.461606	0.971653		0.511895	0.97581		0.725832	0.989699					0.192262	0.92142		0.0448775	0.847983								0.629148	0.987444								0.181923	0.914722
	0.12846	0.868642		0.0567842	0.801355		0.0365476	0.785321		0.316802	0.945682		0.465096	0.971653		0.513536	0.97581		0.731379	0.989699					0.193259	0.92142		0.0448775	0.848063								0.638117	0.987444								0.182386	0.914722
	0.12924	0.868642		0.0571827	0.801355		0.0366231	0.785321		0.320175	0.945682		0.465096	0.972089		0.513536	0.97622		0.731379	0.990095					0.193259	0.921819		0.0452009	0.848063								0.638117	0.987892								0.182386	0.914953
	0.12924	0.869226		0.0571827	0.801753		0.0366231	0.785472		0.320175	0.946356		0.465969	0.972089		0.517637	0.97622		0.740887	0.990095					0.193458	0.921819		0.0452009	0.848144								0.644395	0.987892								0.184697	0.914953
	0.130019	0.869226		0.0576808	0.801753		0.0366986	0.785472		0.322537	0.946356		0.465969	0.972525		0.517637	0.97663		0.740887	0.990491					0.193458	0.922018		0.0454435	0.848144								0.644395	0.988341								0.184697	0.915184
	0.130019	0.869421		0.0576808	0.801853		0.0366986	0.785547		0.322537	0.946694		0.466841	0.972525		0.520509	0.97663		0.743661	0.990491					0.193658	0.922018		0.0454435	0.848468								0.644843	0.988341								0.18516	0.915184
	0.130604	0.869421		0.0578801	0.801853		0.0367741	0.785547		0.322874	0.946694		0.466841	0.972961		0.520509	0.97704		0.743661	0.990887					0.193658	0.922417		0.0456861	0.848468								0.644843	0.988789								0.18516	0.915415
	0.130604	0.869811		0.0578801	0.801953		0.0367741	0.785774		0.322874	0.947368		0.46815	0.972961		0.522149	0.97704		0.744057	0.990887					0.193857	0.922417		0.0456861	0.848953								0.656951	0.988789								0.185622	0.915415
	0.130799	0.869811		0.0580793	0.801953		0.0368497	0.785774		0.324224	0.947368		0.46815	0.973397		0.522149	0.97786		0.744057	0.991284					0.193857	0.922617		0.045767	0.848953								0.656951	0.989238								0.185622	0.915646
	0.130799	0.870201		0.0580793	0.802052		0.0368497	0.785925		0.324224	0.947706		0.468586	0.973397		0.52297	0.97786		0.747623	0.991284					0.194057	0.922617		0.045767	0.849034								0.665022	0.989238								0.187933	0.915646
	0.131189	0.870201		0.0582785	0.802052		0.0370007	0.785925		0.326248	0.947706		0.468586	0.973833		0.52297	0.97827		0.747623	0.99168					0.194057	0.922816		0.0459287	0.849034								0.665022	0.989686								0.187933	0.915877
	0.131189	0.870396		0.0582785	0.80265		0.0370007	0.786		0.326248	0.948043		0.469023	0.973833		0.525841	0.97827		0.759509	0.99168					0.195054	0.922816		0.0459287	0.849115								0.669507	0.989686								0.188396	0.915877
	0.131774	0.870396		0.0583782	0.80265		0.0370762	0.786		0.327935	0.948043		0.469023	0.97427		0.525841	0.97868		0.759509	0.992076					0.195054	0.923016		0.0461713	0.849115								0.669507	0.990135								0.188396	0.916108
	0.131774	0.870591		0.0583782	0.802849		0.0370762	0.786227		0.327935	0.948381		0.472513	0.97427		0.529943	0.97868		0.782092	0.992076					0.195253	0.923016		0.0461713	0.849195								0.677578	0.990135								0.188858	0.916108
	0.131969	0.870591		0.0584778	0.802849		0.0371517	0.786227		0.329285	0.948381		0.472513	0.974706		0.529943	0.97909		0.782092	0.993265					0.195253	0.923215		0.0462521	0.849195								0.677578	0.990583								0.188858	0.916339
	0.131969	0.870785		0.0584778	0.803048		0.0371517	0.786378		0.329285	0.948718		0.476876	0.974706		0.537326	0.97909		0.804279	0.993265					0.19625	0.923215		0.0462521	0.849519								0.689686	0.990583								0.189552	0.916339
	0.132164	0.870785		0.0585774	0.803048		0.0372272	0.786378		0.329622	0.948718		0.476876	0.976014		0.537326	0.9795		0.804279	0.993661					0.19625	0.923414		0.0464138	0.849519								0.689686	0.991031								0.189552	0.91657
	0.132164	0.87098		0.0585774	0.803148		0.0372272	0.786453		0.329622	0.949055		0.482548	0.976014		0.538556	0.9795		0.807448	0.993661					0.19645	0.923414		0.0464138	0.8496								0.696861	0.991031								0.189783	0.91657
	0.132359	0.87098		0.0587766	0.803148		0.0373782	0.786453		0.332659	0.949055		0.482548	0.97645		0.538556	0.97991		0.807448	0.994453					0.19645	0.923614		0.0464947	0.8496								0.696861	0.99148								0.189783	0.917033
	0.132359	0.871175		0.0587766	0.803646		0.0373782	0.786604		0.332659	0.949393		0.483857	0.97645		0.550861	0.97991		0.809826	0.994453					0.196649	0.923614		0.0464947	0.849681								0.702691	0.99148								0.190014	0.917033
	0.132943	0.871175		0.0588763	0.803646		0.0376803	0.786604		0.332996	0.949393		0.483857	0.976886		0.550861	0.98032		0.809826	0.994849					0.196649	0.924013		0.0468181	0.849681								0.702691	0.991928								0.190014	0.917264
	0.132943	0.871565		0.0588763	0.803945		0.0376803	0.786755		0.332996	0.94973		0.485602	0.976886		0.562756	0.98032		0.83954	0.994849					0.196849	0.924013		0.0468181	0.849842								0.707175	0.991928								0.192557	0.917264
	0.134113	0.871565		0.0591751	0.803945		0.0377558	0.786755		0.334683	0.94973		0.485602	0.977322		0.562756	0.98073		0.83954	0.995246					0.196849	0.924412		0.0473033	0.849842								0.707175	0.992377								0.192557	0.917495
	0.134113	0.87176		0.0591751	0.804045		0.0377558	0.786906		0.334683	0.950405		0.492147	0.977322		0.575882	0.98073		0.840729	0.995246					0.197447	0.924412		0.0473033	0.850085								0.713901	0.992377								0.19325	0.917495
	0.134308	0.87176		0.0592748	0.804045		0.0379068	0.786906		0.335358	0.950405		0.492147	0.977758		0.575882	0.98114		0.840729	0.995642					0.197447	0.924811		0.047465	0.850085								0.713901	0.993274								0.19325	0.917726
	0.134308	0.871955		0.0592748	0.804244		0.0379068	0.787057		0.335358	0.950742		0.497382	0.977758		0.581214	0.98114		0.893027	0.995642					0.198444	0.924811		0.047465	0.850166								0.72287	0.993274								0.196024	0.917726
	0.134698	0.871955		0.0593744	0.804244		0.0380578	0.787057		0.336707	0.950742		0.497382	0.978195		0.581214	0.98155		0.893027	0.996038					0.198444	0.92501		0.0477885	0.850166								0.72287	0.993722								0.196024	0.917957
	0.134698	0.87215		0.0593744	0.804443		0.0380578	0.787133		0.336707	0.95108		0.500873	0.978195		0.583675	0.98155		0.912441	0.996038					0.198644	0.92501		0.0477885	0.850327								0.729148	0.993722								0.196255	0.917957
	0.136257	0.87215		0.0597729	0.804443		0.0381334	0.787133		0.340081	0.95108		0.500873	0.978631		0.583675	0.98237		0.912441	0.996434					0.198644	0.925209		0.0479502	0.850327								0.729148	0.99417								0.196255	0.918188
	0.136257	0.872345		0.0597729	0.804642		0.0381334	0.787208		0.340081	0.951417		0.509162	0.978631		0.591879	0.98237		0.926307	0.996434					0.199043	0.925209		0.0479502	0.850489								0.73722	0.99417								0.197411	0.918188
	0.136842	0.872345		0.0598725	0.804642		0.0382844	0.787208		0.340418	0.951417		0.509162	0.979067		0.591879	0.98278		0.926307	0.99683					0.199043	0.925409		0.0480311	0.850489								0.73722	0.994619								0.197411	0.91865
	0.136842	0.872539		0.0598725	0.804842		0.0382844	0.787284		0.340418	0.951754		0.510908	0.979067		0.609106	0.98278		0.9271	0.99683					0.20004	0.925409		0.0480311	0.850651								0.742152	0.994619								0.19926	0.91865
	0.137622	0.872539		0.060271	0.804842		0.0383599	0.787284		0.342443	0.951754		0.510908	0.979503		0.609106	0.98319		0.9271	0.997227					0.20004	0.925608		0.0482736	0.850651								0.742152	0.995067								0.19926	0.918881
	0.137622	0.872734		0.060271	0.804941		0.0383599	0.788114		0.342443	0.952092		0.519197	0.979503		0.610747	0.98319		0.937401	0.997227					0.200638	0.925608		0.0482736	0.850732								0.764574	0.995067								0.199954	0.918881
	0.138207	0.872734		0.0607691	0.804941		0.0385864	0.788114		0.343792	0.952092		0.519197	0.979939		0.610747	0.9836		0.937401	0.997623					0.200638	0.925808		0.0485162	0.850732								0.764574	0.995516								0.199954	0.919113
	0.138207	0.872929		0.0607691	0.805041		0.0385864	0.788265		0.343792	0.952767		0.521815	0.979939		0.612387	0.9836		0.949683	0.997623					0.201037	0.925808		0.0485162	0.850974								0.780269	0.995516								0.201572	0.919113
	0.138986	0.872929		0.0609683	0.805041		0.038813	0.788265		0.348516	0.952767		0.521815	0.980375		0.612387	0.98401		0.949683	0.998019					0.201037	0.926007		0.0485971	0.850974								0.780269	0.995964								0.201572	0.919806
	0.138986	0.873319		0.0609683	0.80514		0.038813	0.788341		0.348516	0.953104		0.52836	0.980375		0.613618	0.98401		0.952456	0.998019					0.201635	0.926007		0.0485971	0.851055								0.786547	0.995964								0.202034	0.919806
	0.139376	0.873319		0.0610679	0.80514		0.038964	0.788341		0.348853	0.953104		0.52836	0.980811		0.613618	0.98442		0.952456	0.998415					0.201635	0.926207		0.0486779	0.851055								0.786547	0.996413								0.202034	0.920037
	0.139376	0.873709		0.0610679	0.80524		0.038964	0.788492		0.348853	0.953779		0.531414	0.980811		0.614848	0.98442		0.98019	0.998415					0.201835	0.926207		0.0486779	0.851298								0.814798	0.996413								0.202959	0.920037
	0.139571	0.873709		0.0611676	0.80524		0.039115	0.788492		0.352564	0.953779		0.531414	0.981247		0.614848	0.98524		0.98019	0.998811					0.201835	0.926406		0.0487588	0.851298								0.814798	0.996861								0.202959	0.920268
	0.139571	0.874488		0.0611676	0.805439		0.039115	0.788643		0.352564	0.954453		0.533159	0.981247		0.629204	0.98524		0.983756	0.998811					0.202034	0.926406		0.0487588	0.85146								0.819731	0.996861								0.203883	0.920268
	0.139766	0.874488		0.0613668	0.805439		0.0393415	0.788643		0.355263	0.954453		0.533159	0.981683		0.629204	0.98565		0.984152	0.999208					0.202034	0.926805		0.0490822	0.85146								0.819731	0.997309								0.203883	0.920499
	0.139766	0.875268		0.0613668	0.805539		0.0393415	0.78887		0.355263	0.954791		0.536649	0.981683		0.630845	0.98565		0.985737	0.999208					0.20363	0.926805		0.0490822	0.85154								0.83139	0.997309								0.204577	0.920499
	0.14152	0.875268		0.0614664	0.805539		0.0394171	0.78887		0.356275	0.954791		0.536649	0.982119		0.630845	0.98606		0.986926	0.999208					0.20363	0.927204		0.0491631	0.85154								0.83139	0.998206								0.204577	0.92073
	0.14152	0.875463		0.0614664	0.805738		0.0394171	0.789625		0.356275	0.955128		0.541449	0.982119		0.631255	0.98606		0.988906	0.999208					0.204228	0.927204		0.0491631	0.851621								0.89148	0.998206								0.205733	0.92073
	0.142105	0.875463		0.061566	0.805738		0.0394926	0.789625		0.35695	0.955128		0.541449	0.982556		0.631255	0.98647		1	1					0.204228	0.927403		0.0494057	0.851621								0.89148	0.998655								0.205733	0.920961
	0.142105	0.875853		0.061566	0.806336		0.0394926	0.789776		0.35695	0.955466		0.541885	0.982556		0.634537	0.98647								0.204627	0.927403		0.0494057	0.851702								0.896413	0.998655								0.205964	0.920961
	0.14308	0.875853		0.0616657	0.806336		0.0396436	0.789776		0.361336	0.955466		0.541885	0.982992		0.634537	0.98688								0.204627	0.927603		0.0494865	0.851702								0.896413	0.999103								0.205964	0.921193
	0.14308	0.876048		0.0616657	0.806734		0.0396436	0.790078		0.361336	0.955803		0.548429	0.982992		0.639048	0.98688								0.209015	0.927603		0.0494865	0.851864								0.977578	0.999103								0.206889	0.921193
	0.14425	0.876048		0.0620642	0.806734		0.0398701	0.790078		0.362011	0.955803		0.548429	0.983428		0.639048	0.98729								0.209015	0.928201		0.0497291	0.851864								0.977578	0.999552								0.206889	0.921424
	0.14425	0.876827		0.0620642	0.807033		0.0398701	0.790304		0.362011	0.95614		0.549302	0.983428		0.654225	0.98729								0.210211	0.928201		0.0497291	0.851945								0.980717	0.999552								0.207351	0.921424
	0.144639	0.876827		0.0625623	0.807033		0.0399456	0.790304		0.363023	0.95614		0.549302	0.983864		0.654225	0.9877								0.210211	0.9284		0.0498908	0.851945								0.981614	1								0.207351	0.921655
	0.144639	0.877022		0.0625623	0.807133		0.0399456	0.79038		0.363023	0.956478		0.550175	0.983864		0.659967	0.9877								0.21081	0.9284		0.0498908	0.852026								0.982063	1								0.208276	0.921655
	0.145029	0.877022		0.0628611	0.807133		0.0400211	0.79038		0.366397	0.956478		0.550175	0.9843		0.659967	0.98811								0.21081	0.9286		0.0500526	0.852026								0.984753	1								0.208276	0.921886
	0.145029	0.877217		0.0628611	0.807233		0.0400211	0.790455		0.366397	0.956815		0.579407	0.9843		0.662428	0.98811								0.211807	0.9286		0.0500526	0.852106								1	1								0.210587	0.921886
	0.145614	0.877217		0.0630604	0.807233		0.0400967	0.790455		0.367072	0.956815		0.579407	0.985172		0.662428	0.98852								0.211807	0.928799		0.0501334	0.852106																	0.210587	0.922117
	0.145614	0.877607		0.0630604	0.807332		0.0400967	0.790531		0.367072	0.957152		0.58726	0.985172		0.662838	0.98852								0.212006	0.928799		0.0501334	0.852268																	0.212436	0.922117
	0.146199	0.877607		0.0633592	0.807332		0.0401722	0.790531		0.367746	0.957152		0.58726	0.985608		0.662838	0.98893								0.212006	0.928999		0.0502951	0.852268																	0.212436	0.922348
	0.146199	0.877996		0.0633592	0.807432		0.0401722	0.790757		0.367746	0.957827		0.593368	0.985608		0.663249	0.98893								0.212405	0.928999		0.0502951	0.852349																	0.213592	0.922348
	0.146979	0.877996		0.0634589	0.807432		0.0403232	0.790757		0.370445	0.957827		0.593368	0.986044		0.663249	0.98934								0.212405	0.929597		0.0504569	0.852349																	0.213592	0.922579
	0.146979	0.878191		0.0634589	0.807731		0.0403232	0.790833		0.370445	0.958502		0.604712	0.986044		0.680476	0.98934								0.213004	0.929597		0.0504569	0.85243																	0.213823	0.922579
	0.147173	0.878191		0.0635585	0.807731		0.0404742	0.790833		0.372807	0.958502		0.604712	0.986481		0.680476	0.98975								0.213004	0.930195		0.0505377	0.85243																	0.213823	0.92281
	0.147173	0.878386		0.0635585	0.80793		0.0404742	0.790908		0.372807	0.958839		0.630017	0.986481		0.684988	0.98975								0.214001	0.930195		0.0505377	0.852592																	0.214055	0.92281
	0.148538	0.878386		0.0637577	0.80793		0.0405497	0.790908		0.373144	0.958839		0.630017	0.986917		0.684988	0.99016								0.214001	0.930395		0.050942	0.852592																	0.214055	0.923041
	0.148538	0.878581		0.0637577	0.808229		0.0405497	0.791059		0.373144	0.959177		0.650524	0.986917		0.689089	0.99016								0.2142	0.930395		0.050942	0.852672																	0.21521	0.923041
	0.148928	0.878581		0.0638573	0.808229		0.0408518	0.791059		0.374494	0.959177		0.650524	0.987353		0.689089	0.99057								0.2142	0.930594		0.0511846	0.852672																	0.21521	0.923272
	0.148928	0.878971		0.0638573	0.808328		0.0408518	0.791135		0.374494	0.959514		0.663613	0.987353		0.706317	0.99057								0.216394	0.930594		0.0511846	0.852753																	0.215904	0.923272
	0.149318	0.878971		0.0640566	0.808328		0.0413804	0.791135		0.374831	0.959514		0.663613	0.987789		0.706317	0.99098								0.216394	0.930794		0.0513463	0.852753																	0.215904	0.923504
	0.149318	0.879166		0.0640566	0.808428		0.0413804	0.79121		0.374831	0.959852		0.667976	0.987789		0.719032	0.99098								0.216793	0.930794		0.0513463	0.852996																	0.218447	0.923504
	0.149513	0.879166		0.0643554	0.808428		0.0414559	0.79121		0.380567	0.959852		0.667976	0.988225		0.719032	0.99139								0.216793	0.930993		0.0514272	0.852996																	0.218447	0.923966
	0.149513	0.879361		0.0643554	0.808528		0.0414559	0.791286		0.380567	0.960189		0.700262	0.988225		0.719442	0.99139								0.216992	0.930993		0.0514272	0.853158																	0.218678	0.923966
	0.149903	0.879361		0.0646543	0.808528		0.0416069	0.791286		0.387989	0.960189		0.700262	0.988661		0.719442	0.9918								0.216992	0.931193		0.051508	0.853158																	0.218678	0.924197
	0.149903	0.879556		0.0646543	0.808926		0.0416069	0.791437		0.387989	0.960526		0.712914	0.988661		0.721903	0.9918								0.218987	0.931193		0.051508	0.853643																	0.219602	0.924197
	0.150487	0.879556		0.0647539	0.808926		0.0416824	0.791437		0.388327	0.960526		0.712914	0.989097		0.721903	0.99221								0.218987	0.931791		0.0515889	0.853643																	0.219602	0.924428
	0.150487	0.879751		0.0647539	0.809125		0.0416824	0.791588		0.388327	0.960864		0.713787	0.989097		0.729696	0.99221								0.219984	0.931791		0.0515889	0.853724																	0.220296	0.924428
	0.151852	0.879751		0.0649532	0.809125		0.0417579	0.791588		0.389339	0.960864		0.713787	0.989533		0.729696	0.99262								0.219984	0.93219		0.0517506	0.853724																	0.220296	0.924659
	0.151852	0.879945		0.0649532	0.809524		0.0417579	0.791664		0.389339	0.961201		0.726003	0.989533		0.76087	0.99262								0.220183	0.93219		0.0517506	0.854128																	0.220527	0.924659
	0.153021	0.879945		0.0651524	0.809524		0.0418334	0.791664		0.393725	0.961201		0.726003	0.989969		0.76087	0.99303								0.220183	0.932389		0.0518315	0.854128																	0.220527	0.925352
	0.153021	0.88014		0.0651524	0.809623		0.0418334	0.791966		0.393725	0.961538		0.72993	0.989969		0.76128	0.99303								0.22158	0.932389		0.0518315	0.854209																	0.221452	0.925352
	0.153216	0.88014		0.065252	0.809623		0.0421355	0.791966		0.394062	0.961538		0.72993	0.990406		0.76128	0.99344								0.22158	0.932589		0.0519932	0.854209																	0.221452	0.925815
	0.153216	0.880335		0.065252	0.809922		0.0421355	0.792041		0.394062	0.961876		0.731675	0.990406		0.771124	0.99344								0.222776	0.932589		0.0519932	0.854371																	0.222607	0.925815
	0.153606	0.880335		0.0653517	0.809922		0.042211	0.792041		0.394737	0.961876		0.731675	0.990842		0.771124	0.99385								0.222776	0.932788		0.0521549	0.854371																	0.222607	0.926046
	0.153606	0.88053		0.0653517	0.810321		0.042211	0.792117		0.394737	0.962213		0.732112	0.990842		0.772765	0.99385								0.223175	0.932788		0.0521549	0.854451																	0.223532	0.926046
	0.153801	0.88053		0.0655509	0.810321		0.0424375	0.792117		0.395074	0.962213		0.732112	0.991278		0.772765	0.99426								0.223175	0.932988		0.0523166	0.854451																	0.223532	0.926277
	0.153801	0.881699		0.0655509	0.81042		0.0424375	0.792192		0.395074	0.962551		0.734293	0.991278		0.774815	0.99426								0.224571	0.932988		0.0523166	0.854532																	0.224457	0.926277
	0.154191	0.881699		0.0659494	0.81042		0.042513	0.792192		0.398448	0.962551		0.734293	0.991714		0.774815	0.99508								0.224571	0.933187		0.0525592	0.854532																	0.224457	0.926508
	0.154191	0.881894		0.0659494	0.811217		0.042513	0.792343		0.398448	0.962888		0.740401	0.991714		0.790402	0.99508								0.226366	0.933187		0.0525592	0.854613																	0.224919	0.926508
	0.154776	0.881894		0.066049	0.811217		0.0425885	0.792343		0.400135	0.962888		0.740401	0.99215		0.790402	0.99549								0.226366	0.933387		0.0526401	0.854613																	0.224919	0.927432
	0.154776	0.882284		0.066049	0.811317		0.0425885	0.792419		0.400135	0.963225		0.745637	0.99215		0.791632	0.99549								0.226765	0.933387		0.0526401	0.854856																	0.227231	0.927432
	0.155361	0.882284		0.0666467	0.811317		0.042664	0.792419		0.406208	0.963225		0.745637	0.992586		0.791632	0.9959								0.226765	0.933785		0.052721	0.854856																	0.227231	0.927895
	0.155361	0.882479		0.0666467	0.811417		0.042664	0.79257		0.406208	0.9639		0.750873	0.992586		0.806809	0.9959								0.229956	0.933785		0.052721	0.855017																	0.227462	0.927895
	0.15614	0.882479		0.0667464	0.811417		0.0429661	0.79257		0.40722	0.9639		0.750873	0.993458		0.806809	0.99631								0.229956	0.933985		0.0529635	0.855017																	0.227462	0.928126
	0.15614	0.882674		0.0667464	0.811815		0.0429661	0.792721		0.40722	0.964238		0.756108	0.993458		0.821985	0.99631								0.230953	0.933985		0.0529635	0.855098																	0.228849	0.928126
	0.15653	0.882674		0.0669456	0.811815		0.0430416	0.792721		0.407895	0.964238		0.756108	0.993894		0.821985	0.99672								0.230953	0.934384		0.0530444	0.855098																	0.228849	0.928357
	0.15653	0.883064		0.0669456	0.812214		0.0430416	0.792796		0.407895	0.964575		0.77007	0.993894		0.824446	0.99672								0.231751	0.934384		0.0530444	0.85526																	0.22908	0.928357
	0.15731	0.883064		0.0670452	0.812214		0.0432681	0.792796		0.41363	0.964575		0.77007	0.994331		0.824446	0.99713								0.231751	0.934982		0.0531253	0.85526																	0.22908	0.928588
	0.15731	0.883259		0.0670452	0.812413		0.0432681	0.793249		0.41363	0.964912		0.773997	0.994331		0.850697	0.99713								0.232748	0.934982		0.0531253	0.855341																	0.230005	0.928588
	0.157505	0.883259		0.0671448	0.812413		0.0434947	0.793249		0.415655	0.964912		0.773997	0.994767		0.850697	0.99754								0.232748	0.935181		0.0533678	0.855341																	0.230005	0.928819
	0.157505	0.883843		0.0671448	0.812811		0.0434947	0.793627		0.415655	0.96525		0.782723	0.994767		0.851107	0.99754								0.233147	0.935181		0.0533678	0.855503																	0.230236	0.928819
	0.15848	0.883843		0.0673441	0.812811		0.0435702	0.793627		0.416667	0.96525		0.782723	0.995203		0.851107	0.99795								0.233147	0.935381		0.0535296	0.855503																	0.230236	0.92905
	0.15848	0.884038		0.0673441	0.812911		0.0435702	0.793778		0.416667	0.965587		0.791885	0.995203		0.855209	0.99795								0.233347	0.935381		0.0535296	0.855664																	0.230929	0.92905
	0.158674	0.884038		0.0674437	0.812911		0.0436457	0.793778		0.422065	0.965587		0.791885	0.995639		0.855209	0.99836								0.233347	0.93578		0.0536104	0.855664																	0.230929	0.929281
	0.158674	0.884233		0.0674437	0.813309		0.0436457	0.793853		0.422065	0.966262		0.85733	0.995639		0.890894	0.99836								0.233746	0.93578		0.0536104	0.855826																	0.23116	0.929281
	0.159844	0.884233		0.067643	0.813309		0.0437212	0.793853		0.424764	0.966262		0.85733	0.996075		0.890894	0.99877								0.233746	0.935979		0.053853	0.855826																	0.23116	0.929512
	0.159844	0.884428		0.067643	0.813608		0.0437212	0.79408		0.424764	0.966599		0.861693	0.996075		0.892535	0.99877								0.234144	0.935979		0.053853	0.855907																	0.234628	0.929512
	0.160624	0.884428		0.0677426	0.813608		0.0438722	0.79408		0.425101	0.966599		0.861693	0.996511		0.892535	0.99918								0.234144	0.936179		0.0539339	0.855907																	0.234628	0.929975
	0.160624	0.884623		0.0677426	0.813708		0.0438722	0.794155		0.425101	0.966937		0.891361	0.996511		0.954061	0.99918								0.234344	0.936179		0.0539339	0.855988																	0.234859	0.929975
	0.161014	0.884623		0.0678422	0.813708		0.0439477	0.794155		0.425439	0.966937		0.891361	0.996947		0.954061	0.99959								0.234344	0.936578		0.0540147	0.855988																	0.234859	0.930206
	0.161014	0.885013		0.0678422	0.813907		0.0439477	0.794231		0.425439	0.967274		0.928883	0.996947		0.966366	0.99959								0.23574	0.936578		0.0540147	0.85623																	0.236246	0.930206
	0.161209	0.885013		0.0683403	0.813907		0.0440233	0.794231		0.436235	0.967274		0.928883	0.997383		0.966366	1								0.23574	0.936777		0.0540956	0.85623																	0.236246	0.930899
	0.161209	0.885208		0.0683403	0.814007		0.0440233	0.794457		0.436235	0.967611		0.952443	0.997383		0.97703	1								0.238133	0.936777		0.0540956	0.856473																	0.236708	0.930899
	0.161793	0.885208		0.0684399	0.814007		0.0441743	0.794457		0.440283	0.967611		0.952443	0.997819		0.977851	1								0.238133	0.936976		0.0541764	0.856473																	0.236708	0.93113
	0.161793	0.885402		0.0684399	0.814306		0.0441743	0.794533		0.440283	0.967949		0.96466	0.997819		0.979081	1								0.23913	0.936976		0.0541764	0.856877																	0.237633	0.93113
	0.161988	0.885402		0.0685395	0.814306		0.0444008	0.794533		0.442645	0.967949		0.96466	0.998256		0.979902	1								0.23913	0.937176		0.0542573	0.856877																	0.237633	0.931592
	0.161988	0.885792		0.0685395	0.814605		0.0444008	0.794608		0.442645	0.968286		0.973386	0.998256		0.981542	1								0.23933	0.937176		0.0542573	0.857039																	0.238558	0.931592
	0.162963	0.885792		0.0686392	0.814605		0.0445518	0.794608		0.446019	0.968286		0.973386	0.998692		0.982363	1								0.23933	0.937774		0.054419	0.857039																	0.238558	0.931823
	0.162963	0.885987		0.0686392	0.814704		0.0445518	0.794684		0.446019	0.968623		0.975567	0.998692		0.984413	1								0.239729	0.937774		0.054419	0.85712																	0.239251	0.931823
	0.163158	0.885987		0.0687388	0.814704		0.0450049	0.794684		0.447368	0.968623		0.976003	0.999128		0.985644	1								0.239729	0.937974		0.0544999	0.85712																	0.239251	0.932286
	0.163158	0.886182		0.0687388	0.815202		0.0450049	0.794835		0.447368	0.969298		0.982112	0.999128		1	1								0.241524	0.937974		0.0544999	0.857362																	0.239945	0.932286
	0.164912	0.886182		0.0690377	0.815202		0.0450804	0.794835		0.452429	0.969298		0.983857	0.999128											0.241524	0.938173		0.0549042	0.857362																	0.239945	0.932517
	0.164912	0.886572		0.0690377	0.815302		0.0450804	0.794986		0.452429	0.969636		0.984729	0.999564											0.241923	0.938173		0.0549042	0.857443																	0.240407	0.932517
	0.165497	0.886572		0.0694361	0.815302		0.0452314	0.794986		0.453441	0.969636		0.985602	0.999564											0.241923	0.938373		0.0550659	0.857443																	0.240407	0.932748
	0.165497	0.886767		0.0694361	0.815601		0.0452314	0.795288		0.453441	0.969973		0.98822	0.999564											0.24292	0.938373		0.0550659	0.857524																	0.2411	0.932748
	0.166667	0.886767		0.0695358	0.815601		0.045458	0.795288		0.454116	0.969973		1	1											0.24292	0.938572		0.0554702	0.857524																	0.2411	0.932979
	0.166667	0.886962		0.0695358	0.816099		0.045458	0.795439		0.454116	0.97031														0.243319	0.938572		0.0554702	0.857605																	0.241563	0.932979
	0.166862	0.886962		0.0696354	0.816099		0.0455335	0.795439		0.458165	0.97031														0.243319	0.938771		0.0555511	0.857605																	0.241563	0.93321
	0.166862	0.887156		0.0696354	0.816198		0.0455335	0.795515		0.458165	0.970648														0.245911	0.938771		0.0555511	0.857847																	0.243181	0.93321
	0.167057	0.887156		0.0699342	0.816198		0.0456845	0.795515		0.461201	0.970648														0.245911	0.938971		0.0556319	0.857847																	0.243181	0.933672
	0.167057	0.887351		0.0699342	0.816497		0.0456845	0.79559		0.461201	0.971323														0.246909	0.938971		0.0556319	0.857928																	0.244337	0.933672
	0.167836	0.887351		0.0700339	0.816497		0.0458355	0.79559		0.4639	0.971323														0.246909	0.939569		0.0557128	0.857928																	0.244337	0.933903
	0.167836	0.887546		0.0700339	0.816597		0.0458355	0.795666		0.4639	0.97166														0.247308	0.939569		0.0557128	0.858171																	0.245261	0.933903
	0.168226	0.887546		0.0706316	0.816597		0.0459866	0.795666		0.483806	0.97166														0.247308	0.939769		0.0561979	0.858171																	0.245261	0.934135
	0.168226	0.887741		0.0706316	0.816697		0.0459866	0.795817		0.483806	0.971997														0.248305	0.939769		0.0561979	0.858333																	0.245492	0.934135
	0.168421	0.887741		0.0707312	0.816697		0.0461376	0.795817		0.48583	0.971997														0.248305	0.940168		0.0564405	0.858333																	0.245492	0.934597
	0.168421	0.888131		0.0707312	0.817394		0.0461376	0.795968		0.48583	0.972335														0.248704	0.940168		0.0564405	0.858414																	0.246417	0.934597
	0.168811	0.888131		0.0711297	0.817394		0.0462131	0.795968		0.496289	0.972335														0.248704	0.940367		0.0565214	0.858414																	0.246417	0.934828
	0.168811	0.888326		0.0711297	0.817693		0.0462131	0.796345		0.496289	0.972672														0.249701	0.940367		0.0565214	0.858494																	0.246879	0.934828
	0.169396	0.888326		0.0712293	0.817693		0.0464396	0.796345		0.504049	0.972672														0.249701	0.940766		0.0566022	0.858494																	0.246879	0.935059
	0.169396	0.888521		0.0712293	0.817892		0.0464396	0.796496		0.504049	0.973009														0.250299	0.940766		0.0566022	0.858656																	0.249191	0.935059
	0.169786	0.888521		0.0713289	0.817892		0.0468172	0.796496		0.50641	0.973009														0.250299	0.940965		0.056764	0.858656																	0.249191	0.93529
	0.169786	0.888716		0.0713289	0.817992		0.0468172	0.796572		0.50641	0.973347														0.250698	0.940965		0.056764	0.858737																	0.250578	0.93529
	0.170175	0.888716		0.0717274	0.817992		0.0471192	0.796572		0.509109	0.973347														0.250698	0.941165		0.0568448	0.858737																	0.250578	0.935752
	0.170175	0.889495		0.0717274	0.818091		0.0471192	0.796647		0.509109	0.973684														0.251097	0.941165		0.0568448	0.858818																	0.25104	0.935752
	0.17037	0.889495		0.0718271	0.818091		0.0472703	0.796647		0.512483	0.973684														0.251097	0.941364		0.0570874	0.858818																	0.25104	0.935983
	0.17037	0.88969		0.0718271	0.818191		0.0472703	0.796723		0.512483	0.974022														0.251695	0.941364		0.0570874	0.858899																	0.251503	0.935983
	0.171345	0.88969		0.0720263	0.818191		0.0474213	0.796723		0.513833	0.974022														0.251695	0.941564		0.0571683	0.858899																	0.251503	0.936214
	0.171345	0.889885		0.0720263	0.81839		0.0474213	0.796949		0.513833	0.974359														0.252094	0.941564		0.0571683	0.85906																	0.251734	0.936214
	0.171735	0.889885		0.0721259	0.81839		0.0475723	0.796949		0.520918	0.974359														0.252094	0.941963		0.0578152	0.85906																	0.251734	0.936677
	0.171735	0.89047		0.0721259	0.81849		0.0475723	0.7971		0.520918	0.974696														0.25349	0.941963		0.0578152	0.859303																	0.252427	0.936677
	0.174659	0.89047		0.0724248	0.81849		0.0478743	0.7971		0.523954	0.974696														0.25349	0.942162		0.057896	0.859303																	0.252427	0.936908
	0.174659	0.890665		0.0724248	0.818689		0.0478743	0.797402		0.523954	0.975034														0.253889	0.942162		0.057896	0.859384																	0.253583	0.936908
	0.175634	0.890665		0.0729229	0.818689		0.0479499	0.797402		0.534076	0.975034														0.253889	0.942361		0.0583003	0.859384																	0.253583	0.937139
	0.175634	0.890859		0.0729229	0.818888		0.0479499	0.797478		0.534076	0.975371														0.254487	0.942361		0.0583003	0.859465																	0.254276	0.937139
	0.176023	0.890859		0.0731221	0.818888		0.0481009	0.797478		0.535762	0.975371														0.254487	0.942561		0.058462	0.859465																	0.254276	0.937601
	0.176023	0.891249		0.0731221	0.819785		0.0481009	0.797553		0.535762	0.975709														0.256083	0.942561		0.058462	0.859546																	0.255432	0.937601
	0.177388	0.891249		0.0733214	0.819785		0.0484029	0.797553		0.550945	0.975709														0.256083	0.94296		0.0586238	0.859546																	0.255432	0.937832
	0.177388	0.891444		0.0733214	0.820183		0.0484029	0.797629		0.550945	0.976046														0.256282	0.94296		0.0586238	0.859626																	0.255895	0.937832
	0.177583	0.891444		0.073421	0.820183		0.048554	0.797629		0.559717	0.976046														0.256282	0.943359		0.0587046	0.859626																	0.255895	0.938526
	0.177583	0.891639		0.073421	0.820283		0.048554	0.797704		0.559717	0.976383														0.256482	0.943359		0.0587046	0.859707																	0.257744	0.938526
	0.178363	0.891639		0.0735206	0.820283		0.0486295	0.797704		0.57085	0.976383														0.256482	0.943558		0.0588663	0.859707																	0.257744	0.938757
	0.178363	0.891834		0.0735206	0.82098		0.0486295	0.797855		0.57085	0.976721														0.256681	0.943558		0.0588663	0.859788																	0.257975	0.938757
	0.178752	0.891834		0.0736202	0.82098		0.048705	0.797855		0.572874	0.976721														0.256681	0.943757		0.0589472	0.859788																	0.257975	0.938988
	0.178752	0.892224		0.0736202	0.82108		0.048705	0.798158		0.572874	0.977058														0.257479	0.943757		0.0589472	0.859869																	0.260287	0.938988
	0.181287	0.892224		0.0737199	0.82108		0.0487805	0.798158		0.573887	0.977058														0.257479	0.943957		0.0590281	0.859869																	0.260287	0.939219
	0.181287	0.893198		0.0737199	0.82118		0.0487805	0.79846		0.573887	0.977395														0.257878	0.943957		0.0590281	0.860112																	0.263985	0.939219
	0.181481	0.893198		0.0738195	0.82118		0.048856	0.79846		0.583671	0.977395														0.257878	0.944356		0.0593515	0.860112																	0.263985	0.93945
	0.181481	0.893393		0.0738195	0.821279		0.048856	0.798762		0.583671	0.97807														0.258875	0.944356		0.0593515	0.860354																	0.264679	0.93945
	0.182261	0.893393		0.0740187	0.821279		0.0489315	0.798762		0.585358	0.97807														0.258875	0.944555		0.0594324	0.860354																	0.264679	0.939681
	0.182261	0.893588		0.0740187	0.821379		0.0489315	0.799139		0.585358	0.978408														0.259274	0.944555		0.0594324	0.860435																	0.265603	0.939681
	0.182456	0.893588		0.0741184	0.821379		0.0490825	0.799139		0.588394	0.978408														0.259274	0.944755		0.0598367	0.860435																	0.265603	0.939912
	0.182456	0.893978		0.0741184	0.821478		0.0490825	0.799441		0.588394	0.978745														0.259473	0.944755		0.0598367	0.860516																	0.267684	0.939912
	0.182846	0.893978		0.0744172	0.821478		0.049158	0.799441		0.589406	0.978745														0.259473	0.944954		0.0599984	0.860516																	0.267684	0.940606
	0.182846	0.894173		0.0744172	0.821578		0.049158	0.799592		0.589406	0.979082														0.261468	0.944954		0.0599984	0.860597																	0.268377	0.940606
	0.1846	0.894173		0.0745168	0.821578		0.0493091	0.799592		0.590756	0.979082														0.261468	0.945154		0.0600792	0.860597																	0.268377	0.941068
	0.1846	0.894368		0.0745168	0.821777		0.0493091	0.799668		0.590756	0.97942														0.261667	0.945154		0.0600792	0.860839																	0.26884	0.941068
	0.18499	0.894368		0.0753138	0.821777		0.0496111	0.799668		0.596491	0.97942														0.261667	0.945353		0.0601601	0.860839																	0.26884	0.941299
	0.18499	0.894562		0.0753138	0.821976		0.0496111	0.799819		0.596491	0.979757														0.262665	0.945353		0.0601601	0.861082																	0.269764	0.941299
	0.186745	0.894562		0.0755131	0.821976		0.0496866	0.799819		0.598178	0.979757														0.262665	0.945552		0.0603218	0.861082																	0.269764	0.941761
	0.186745	0.894952		0.0755131	0.822176		0.0496866	0.79997		0.598178	0.980094														0.263462	0.945552		0.0603218	0.861244																	0.270227	0.941761
	0.187914	0.894952		0.0756127	0.822176		0.0498377	0.79997		0.599528	0.980094														0.263462	0.945752		0.0604027	0.861244																	0.270227	0.941992
	0.187914	0.895147		0.0756127	0.822475		0.0498377	0.800045		0.599528	0.980432														0.264061	0.945752		0.0604027	0.861324																	0.270689	0.941992
	0.188109	0.895147		0.0764096	0.822475		0.0499132	0.800045		0.601552	0.980432														0.264061	0.945951		0.0610496	0.861324																	0.270689	0.942223
	0.188109	0.895732		0.0764096	0.822674		0.0499132	0.800272		0.601552	0.980769														0.265856	0.945951		0.0610496	0.861405																	0.271382	0.942223
	0.188304	0.895732		0.0769078	0.822674		0.0499887	0.800272		0.619771	0.980769														0.265856	0.94635		0.0611304	0.861405																	0.271382	0.942685
	0.188304	0.895927		0.0769078	0.822773		0.0499887	0.800498		0.619771	0.981107														0.266653	0.94635		0.0611304	0.861648																	0.271613	0.942685
	0.188694	0.895927		0.0770074	0.822773		0.0504417	0.800498		0.625843	0.981107														0.266653	0.94655		0.0612113	0.861648																	0.271613	0.942917
	0.188694	0.896511		0.0770074	0.823072		0.0504417	0.800649		0.625843	0.981781														0.267052	0.94655		0.0612113	0.861971																	0.273232	0.942917
	0.189084	0.896511		0.077107	0.823072		0.0505173	0.800649		0.62753	0.981781														0.267052	0.946749		0.0612921	0.861971																	0.273232	0.943148
	0.189084	0.896706		0.077107	0.823172		0.0505173	0.800876		0.62753	0.982119														0.267252	0.946749		0.0612921	0.862133																	0.273694	0.943148
	0.189474	0.896706		0.0775055	0.823172		0.0506683	0.800876		0.629892	0.982119														0.267252	0.946949		0.0616156	0.862133																	0.273694	0.943379
	0.189474	0.896901		0.0775055	0.823371		0.0506683	0.801027		0.629892	0.982456														0.269246	0.946949		0.0616156	0.862214																	0.275081	0.943379
	0.190448	0.896901		0.0778043	0.823371		0.0508193	0.801027		0.631916	0.982456														0.269246	0.947148		0.0622625	0.862214																	0.275081	0.94361
	0.190448	0.897096		0.0778043	0.82357		0.0508193	0.801329		0.631916	0.982794														0.270044	0.947148		0.0622625	0.862295																	0.275543	0.94361
	0.191228	0.897096		0.077904	0.82357		0.0508948	0.801329		0.633603	0.982794														0.270044	0.947347		0.0623433	0.862295																	0.275543	0.943841
	0.191228	0.897681		0.077904	0.82367		0.0508948	0.801405		0.633603	0.983131														0.270443	0.947347		0.0623433	0.862376																	0.275774	0.943841
	0.191618	0.897681		0.0780036	0.82367		0.0509703	0.801405		0.637314	0.983131														0.270443	0.947547		0.0625051	0.862376																	0.275774	0.944765
	0.191618	0.898071		0.0780036	0.82377		0.0509703	0.801556		0.637314	0.983468														0.271041	0.947547		0.0625051	0.862457																	0.276237	0.944765
	0.192008	0.898071		0.0789002	0.82377		0.0511213	0.801556		0.645412	0.983468														0.271041	0.947746		0.0625859	0.862457																	0.276237	0.944997
	0.192008	0.898265		0.0789002	0.823869		0.0511213	0.801707		0.645412	0.984143														0.271639	0.947746		0.0625859	0.862618																	0.276699	0.944997
	0.192593	0.898265		0.0790994	0.823869		0.0511969	0.801707		0.653846	0.984143														0.271639	0.948145		0.0626668	0.862618																	0.276699	0.945228
	0.192593	0.898655		0.0790994	0.824069		0.0511969	0.801858		0.653846	0.98448														0.272038	0.948145		0.0626668	0.862861																	0.277393	0.945228
	0.193567	0.898655		0.0795975	0.824069		0.0512724	0.801858		0.659244	0.98448														0.272038	0.948345		0.0629094	0.862861																	0.277393	0.945459
	0.193567	0.89885		0.0795975	0.824168		0.0512724	0.802386		0.659244	0.984818														0.272437	0.948345		0.0629094	0.862942																	0.277855	0.945459
	0.194347	0.89885		0.0798964	0.824168		0.0513479	0.802386		0.67139	0.984818														0.272437	0.948544		0.0630711	0.862942																	0.277855	0.94569
	0.194347	0.899045		0.0798964	0.824866		0.0513479	0.802462		0.67139	0.985493														0.275229	0.948544		0.0630711	0.863103																	0.281322	0.94569
	0.194542	0.899045		0.079996	0.824866		0.0514234	0.802462		0.697706	0.985493														0.275229	0.948744		0.0633945	0.863103																	0.281322	0.945921
	0.194542	0.89924		0.079996	0.824965		0.0514234	0.802764		0.697706	0.98583														0.275628	0.948744		0.0633945	0.863184																	0.282016	0.945921
	0.194932	0.89924		0.0803945	0.824965		0.0514989	0.802764		0.69973	0.98583														0.275628	0.948943		0.0634754	0.863184																	0.282016	0.946152
	0.194932	0.899435		0.0803945	0.825364		0.0514989	0.80299		0.69973	0.986167														0.276027	0.948943		0.0634754	0.863265																	0.282478	0.946152
	0.195322	0.899435		0.0804941	0.825364		0.0515744	0.80299		0.703779	0.986167														0.276027	0.949142		0.0635562	0.863265																	0.282478	0.946383
	0.195322	0.89963		0.0804941	0.825463		0.0515744	0.803066		0.703779	0.986505														0.279218	0.949142		0.0635562	0.863427																	0.28294	0.946383
	0.196686	0.89963		0.080793	0.825463		0.0517254	0.803066		0.706815	0.986505														0.279218	0.949342		0.0639605	0.863427																	0.28294	0.946614
	0.196686	0.899825		0.080793	0.825563		0.0517254	0.803217		0.706815	0.986842														0.279617	0.949342		0.0639605	0.86375																	0.283403	0.946614
	0.196881	0.899825		0.0813907	0.825563		0.0521785	0.803217		0.708165	0.986842														0.279617	0.949741		0.0640414	0.86375																	0.283403	0.946845
	0.196881	0.900214		0.0813907	0.825762		0.0521785	0.803292		0.708165	0.987179														0.280215	0.949741		0.0640414	0.863831																	0.284327	0.946845
	0.197076	0.900214		0.0814903	0.825762		0.052254	0.803292		0.710526	0.987179														0.280215	0.94994		0.0645266	0.863831																	0.284327	0.947076
	0.197076	0.900409		0.0814903	0.825862		0.052254	0.803368		0.710526	0.987517														0.280814	0.94994		0.0645266	0.863912																	0.28687	0.947076
	0.197661	0.900409		0.0816896	0.825862		0.052405	0.803368		0.711538	0.987517														0.280814	0.95014		0.0646074	0.863912																	0.28687	0.947539
	0.197661	0.900799		0.0816896	0.825961		0.052405	0.803443		0.711538	0.987854														0.282609	0.95014		0.0646074	0.864155																	0.287795	0.947539
	0.198441	0.900799		0.0819884	0.825961		0.0525561	0.803443		0.712213	0.987854														0.282609	0.950339		0.0646883	0.864155																	0.287795	0.94777
	0.198441	0.900994		0.0819884	0.826161		0.0525561	0.803519		0.712213	0.988192														0.2858	0.950339		0.0646883	0.864235																	0.289182	0.94777
	0.198635	0.900994		0.0820881	0.826161		0.0526316	0.803519		0.716937	0.988192														0.2858	0.950738		0.0649309	0.864235																	0.289182	0.948232
	0.198635	0.901189		0.0820881	0.82636		0.0526316	0.803594		0.716937	0.988529														0.287196	0.950738		0.0649309	0.864316																	0.289644	0.948232
	0.19922	0.901189		0.0821877	0.82636		0.0527826	0.803594		0.717274	0.988529														0.287196	0.950937		0.0650117	0.864316																	0.289644	0.948694
	0.19922	0.901774		0.0821877	0.826459		0.0527826	0.80367		0.717274	0.988866														0.287595	0.950937		0.0650117	0.86464																	0.2908	0.948694
	0.19961	0.901774		0.0826858	0.826459		0.0528581	0.80367		0.725371	0.988866														0.287595	0.951137		0.0650926	0.86464																	0.2908	0.948925
	0.19961	0.901968		0.0826858	0.826659		0.0528581	0.803745		0.725371	0.989204														0.28939	0.951137		0.0650926	0.864801																	0.291493	0.948925
	0.20078	0.901968		0.0829847	0.826659		0.0529336	0.803745		0.733806	0.989204														0.28939	0.951336		0.0651734	0.864801																	0.291493	0.949156
	0.20078	0.902358		0.0829847	0.826758		0.0529336	0.803821		0.733806	0.989541														0.290985	0.951336		0.0651734	0.864882																	0.293111	0.949156
	0.20117	0.902358		0.0830843	0.826758		0.0530091	0.803821		0.735493	0.989541														0.290985	0.951536		0.0653352	0.864882																	0.293111	0.949388
	0.20117	0.902748		0.0830843	0.826958		0.0530091	0.803896		0.735493	0.989879														0.292381	0.951536		0.0653352	0.864963																	0.295423	0.949388
	0.201754	0.902748		0.0831839	0.826958		0.0531602	0.803896		0.742578	0.989879														0.292381	0.951735		0.0654969	0.864963																	0.295423	0.949619
	0.201754	0.903138		0.0831839	0.827157		0.0531602	0.804349		0.742578	0.990216														0.29298	0.951735		0.0654969	0.865125																	0.295654	0.949619
	0.201949	0.903138		0.0832835	0.827157		0.0532357	0.804349		0.743252	0.990216														0.29298	0.952333		0.0656586	0.865125																	0.295654	0.94985
	0.201949	0.903528		0.0832835	0.827256		0.0532357	0.804425		0.743252	0.990553														0.293379	0.952333		0.0656586	0.865206																	0.296348	0.94985
	0.202924	0.903528		0.0833831	0.827256		0.0533867	0.804425		0.74865	0.990553														0.293379	0.952533		0.0659012	0.865206																	0.296348	0.950312
	0.202924	0.903722		0.0833831	0.827555		0.0533867	0.8045		0.74865	0.990891														0.294974	0.952533		0.0659012	0.865368																	0.298428	0.950312
	0.203119	0.903722		0.0835824	0.827555		0.0536132	0.8045		0.755398	0.990891														0.294974	0.952732		0.0660629	0.865368																	0.298428	0.950543
	0.203119	0.903917		0.0835824	0.828153		0.0536132	0.804576		0.755398	0.991228														0.295174	0.952732		0.0660629	0.865448																	0.298659	0.950543
	0.203314	0.903917		0.0838813	0.828153		0.0537643	0.804576		0.758772	0.991228														0.295174	0.952932		0.0661438	0.865448																	0.298659	0.950774
	0.203314	0.904112		0.0838813	0.828253		0.0537643	0.804652		0.758772	0.991565														0.296968	0.952932		0.0661438	0.865529																	0.29889	0.950774
	0.203509	0.904112		0.0843794	0.828253		0.0538398	0.804652		0.759109	0.991565														0.296968	0.953331		0.0663055	0.865529																	0.29889	0.951005
	0.203509	0.904697		0.0843794	0.828352		0.0538398	0.804878		0.759109	0.991903														0.297766	0.953331		0.0663055	0.86561																	0.30074	0.951005
	0.203899	0.904697		0.0848775	0.828352		0.0539153	0.804878		0.764507	0.991903														0.297766	0.95353		0.0663864	0.86561																	0.30074	0.951236
	0.203899	0.904892		0.0848775	0.828552		0.0539153	0.805256		0.764507	0.99224														0.298165	0.95353		0.0663864	0.865691																	0.300971	0.951236
	0.204483	0.904892		0.0853756	0.828552		0.0540663	0.805256		0.767206	0.99224														0.298165	0.95373		0.0667907	0.865691																	0.300971	0.951468
	0.204483	0.905282		0.0853756	0.828751		0.0540663	0.805558		0.767206	0.992915														0.30016	0.95373		0.0667907	0.865772																	0.301202	0.951468
	0.204678	0.905282		0.0857741	0.828751		0.0541418	0.805558		0.781039	0.992915														0.30016	0.953929		0.0669524	0.865772																	0.301202	0.951699
	0.204678	0.905671		0.0857741	0.82905		0.0541418	0.80586		0.781039	0.993252														0.300359	0.953929		0.0669524	0.865853																	0.302358	0.951699
	0.205263	0.905671		0.0858737	0.82905		0.0542928	0.80586		0.788799	0.993252														0.300359	0.954128		0.0670332	0.865853																	0.302358	0.95193
	0.205263	0.905866		0.0858737	0.829149		0.0542928	0.805935		0.788799	0.99359														0.301755	0.954128		0.0670332	0.865934																	0.304669	0.95193
	0.205848	0.905866		0.0861725	0.829149		0.0544439	0.805935		0.792173	0.99359														0.301755	0.954328		0.0671141	0.865934																	0.304669	0.952161
	0.205848	0.906061		0.0861725	0.829348		0.0544439	0.806086		0.792173	0.993927														0.301955	0.954328		0.0671141	0.866014																	0.304901	0.952161
	0.206628	0.906061		0.0863718	0.829348		0.0545194	0.806086		0.804656	0.993927														0.301955	0.954527		0.067195	0.866014																	0.304901	0.952392
	0.206628	0.906256		0.0863718	0.829548		0.0545194	0.806237		0.804656	0.994265														0.302952	0.954527		0.067195	0.866176																	0.30675	0.952392
	0.207212	0.906256		0.086571	0.829548		0.0547459	0.806237		0.810054	0.994265														0.302952	0.954727		0.0673567	0.866176																	0.30675	0.952623
	0.207212	0.906451		0.086571	0.829847		0.0547459	0.806464		0.810054	0.994602														0.303949	0.954727		0.0673567	0.866257																	0.306981	0.952623
	0.207602	0.906451		0.0866707	0.829847		0.0550479	0.806464		0.813428	0.994602														0.303949	0.954926		0.0675993	0.866257																	0.306981	0.953085
	0.207602	0.906646		0.0866707	0.830046		0.0550479	0.80669		0.813428	0.995277														0.304747	0.954926		0.0675993	0.866419																	0.307212	0.953085
	0.207797	0.906646		0.0868699	0.830046		0.0551235	0.80669		0.813765	0.995277														0.304747	0.955126		0.0676801	0.866419																	0.307212	0.953316
	0.207797	0.907036		0.0868699	0.830145		0.0551235	0.807143		0.813765	0.995614														0.305345	0.955126		0.0676801	0.866661																	0.308137	0.953316
	0.208772	0.907036		0.0872684	0.830145		0.055199	0.807143		0.820513	0.995614														0.305345	0.955325		0.0680036	0.866661																	0.308137	0.953547
	0.208772	0.907425		0.0872684	0.830245		0.055199	0.807219		0.820513	0.995951														0.305943	0.955325		0.0680036	0.866823																	0.308599	0.953547
	0.209747	0.907425		0.0877665	0.830245		0.0554255	0.807219		0.870783	0.995951														0.305943	0.955724		0.0680844	0.866823																	0.308599	0.953779
	0.209747	0.907815		0.0877665	0.830444		0.0554255	0.807294		0.870783	0.996289														0.306941	0.955724		0.0680844	0.866904																	0.30883	0.953779
	0.209942	0.907815		0.088165	0.830444		0.0557276	0.807294		0.874831	0.996289														0.306941	0.955923		0.0681653	0.866904																	0.30883	0.95401
	0.209942	0.90801		0.088165	0.831042		0.0557276	0.80737		0.874831	0.996626														0.308536	0.955923		0.0681653	0.867146																	0.309061	0.95401
	0.211306	0.90801		0.0883642	0.831042		0.0558031	0.80737		0.885965	0.996626														0.308536	0.956123		0.0682461	0.867146																	0.309061	0.954241
	0.211306	0.908205		0.0883642	0.831241		0.0558031	0.807596		0.885965	0.996964														0.308935	0.956123		0.0682461	0.867227																	0.309986	0.954241
	0.211696	0.908205		0.0885635	0.831241		0.0558786	0.807596		0.890688	0.996964														0.308935	0.956322		0.0684887	0.867227																	0.309986	0.954472
	0.211696	0.909179		0.0885635	0.831341		0.0558786	0.807672		0.890688	0.997301														0.309334	0.956322		0.0684887	0.867308																	0.310448	0.954472
	0.212476	0.909179		0.0890616	0.831341		0.0559541	0.807672		0.894399	0.997301														0.309334	0.956522		0.0685696	0.867308																	0.310448	0.954703
	0.212476	0.909374		0.0890616	0.831441		0.0559541	0.807747		0.894399	0.997638														0.311328	0.956522		0.0685696	0.86747																	0.312529	0.954703
	0.21345	0.909374		0.0892608	0.831441		0.0560296	0.807747		0.939946	0.997638														0.311328	0.956721		0.0688122	0.86747																	0.312529	0.954934
	0.21345	0.910349		0.0892608	0.83154		0.0560296	0.807823		0.939946	0.997976														0.312126	0.956721		0.0688122	0.867632																	0.31276	0.954934
	0.21423	0.910349		0.0895597	0.83154		0.0561806	0.807823		0.94197	0.997976														0.312126	0.956921		0.068893	0.867632																	0.31276	0.955165
	0.21423	0.910544		0.0895597	0.83164		0.0561806	0.807974		0.94197	0.998313														0.312325	0.956921		0.068893	0.867712																	0.313222	0.955165
	0.21501	0.910544		0.0898585	0.83164		0.0562561	0.807974		0.967949	0.998313														0.312325	0.95712		0.0689739	0.867712																	0.313222	0.955396
	0.21501	0.910739		0.0898585	0.831739		0.0562561	0.808125		0.967949	0.99865														0.31432	0.95712		0.0689739	0.867793																	0.313454	0.955396
	0.215205	0.910739		0.0899582	0.831739		0.0563316	0.808125		0.968286	0.99865														0.31432	0.95732		0.0691356	0.867793																	0.313454	0.955627
	0.215205	0.910934		0.0899582	0.831839		0.0563316	0.808276		0.968286	0.998988														0.314719	0.95732		0.0691356	0.867874																	0.313685	0.955627
	0.2154	0.910934		0.0903566	0.831839		0.0564072	0.808276		0.978408	0.998988														0.314719	0.957519		0.0692973	0.867874																	0.313685	0.95609
	0.2154	0.911128		0.0903566	0.831939		0.0564072	0.808427		0.979082	0.998988														0.31771	0.957519		0.0692973	0.867955																	0.319695	0.95609
	0.215984	0.911128		0.0905559	0.831939		0.0564827	0.808427		0.97942	0.998988														0.31771	0.957718		0.0693782	0.867955																	0.319695	0.956321
	0.215984	0.911323		0.0905559	0.832038		0.0564827	0.808654		0.980094	0.998988														0.318309	0.957718		0.0693782	0.868036																	0.322931	0.956321
	0.216569	0.911323		0.0912532	0.832038		0.0565582	0.808654		0.982119	0.998988														0.318309	0.957918		0.069459	0.868036																	0.322931	0.956552
	0.216569	0.911713		0.0912532	0.832237		0.0565582	0.80888		0.984143	0.998988														0.318508	0.957918		0.069459	0.868198																	0.323162	0.956552
	0.217544	0.911713		0.0913529	0.832237		0.0567092	0.80888		0.987179	0.998988														0.318508	0.958716		0.0697016	0.868198																	0.323162	0.956783
	0.217544	0.911908		0.0913529	0.832337		0.0567092	0.808956		1	1														0.318907	0.958716		0.0697016	0.868278																	0.32478	0.956783
	0.217739	0.911908		0.0914525	0.832337		0.0568602	0.808956																	0.318907	0.958915		0.0700251	0.868278																	0.32478	0.957014
	0.217739	0.912103		0.0914525	0.832636		0.0568602	0.809635																	0.320503	0.958915		0.0700251	0.868521																	0.325243	0.957014
	0.217934	0.912103		0.0917513	0.832636		0.0569357	0.809635																	0.320503	0.959513		0.0701059	0.868521																	0.325243	0.957707
	0.217934	0.912882		0.091851	0.832736		0.0569357	0.809711																	0.321699	0.959513		0.0701059	0.868602																	0.326861	0.957707
	0.218908	0.912882		0.091851	0.833034		0.0570113	0.809711																	0.321699	0.959912		0.0701868	0.868602																	0.326861	0.957939
	0.218908	0.913662		0.0919506	0.833034		0.0570113	0.809786																	0.322896	0.959912		0.0701868	0.868683																	0.327323	0.957939
	0.220468	0.913662		0.0919506	0.833134		0.0575398	0.809786																	0.322896	0.960112		0.0703485	0.868683																	0.327323	0.958401
	0.220468	0.914052		0.0920502	0.833134		0.0575398	0.809862																	0.324093	0.960112		0.0703485	0.868764																	0.330097	0.958401
	0.222222	0.914052		0.0920502	0.833333		0.0576153	0.809862																	0.324093	0.960311		0.0705102	0.868764																	0.330097	0.958863
	0.222222	0.914247		0.0921498	0.833333		0.0576153	0.810013																	0.324491	0.960311		0.0705102	0.869168																	0.330328	0.958863
	0.223197	0.914247		0.0921498	0.833533		0.0576909	0.810013																	0.324491	0.96071		0.0705911	0.869168																	0.330328	0.959094
	0.223197	0.914442		0.0922495	0.833533		0.0576909	0.810088																	0.32509	0.96071		0.0705911	0.869249																	0.332178	0.959094
	0.223782	0.914442		0.0922495	0.833831		0.0577664	0.810088																	0.32509	0.960909		0.0709954	0.869249																	0.332178	0.959325
	0.223782	0.914637		0.0924487	0.833831		0.0577664	0.810239																	0.325289	0.960909		0.0709954	0.869572																	0.332409	0.959325
	0.223977	0.914637		0.0924487	0.833931		0.0578419	0.810239																	0.325289	0.961109		0.0713997	0.869572																	0.332409	0.959556
	0.223977	0.915416		0.0926479	0.833931		0.0578419	0.810617																	0.326685	0.961109		0.0713997	0.869653																	0.333796	0.959556
	0.224561	0.915416		0.0926479	0.83423		0.0579174	0.810617																	0.326685	0.961308		0.071804	0.869653																	0.333796	0.960018
	0.224561	0.915611		0.0928472	0.83423		0.0579174	0.810843																	0.329477	0.961308		0.071804	0.869734																	0.335876	0.960018
	0.225536	0.915611		0.0928472	0.834728		0.0580684	0.810843																	0.329477	0.961508		0.0719657	0.869734																	0.335876	0.96025
	0.225536	0.915806		0.093146	0.834728		0.0580684	0.810919																	0.331472	0.961508		0.0719657	0.869896																	0.337725	0.96025
	0.225926	0.915806		0.093146	0.834828		0.0582949	0.810919																	0.331472	0.961707		0.07237	0.869896																	0.337725	0.960712
	0.225926	0.916001		0.0932457	0.834828		0.0582949	0.81107																	0.33227	0.961707		0.07237	0.869977																	0.339112	0.960712
	0.226511	0.916001		0.0932457	0.835027		0.058597	0.81107																	0.33227	0.961907		0.0724509	0.869977																	0.339112	0.960943
	0.226511	0.916196		0.0933453	0.835027		0.058597	0.811297																	0.333067	0.961907		0.0724509	0.8703																	0.340037	0.960943
	0.226901	0.916196		0.0933453	0.835326		0.0586725	0.811297																	0.333067	0.962106		0.0725317	0.8703																	0.340037	0.961405
	0.226901	0.916585		0.0934449	0.835326		0.0586725	0.811901																	0.333666	0.962106		0.0725317	0.870462																	0.342117	0.961405
	0.22807	0.916585		0.0934449	0.835724		0.058748	0.811901																	0.333666	0.962306		0.0726935	0.870462																	0.342117	0.961636
	0.22807	0.91678		0.0936442	0.835724		0.058748	0.812127																	0.333865	0.962306		0.0726935	0.870543																	0.343042	0.961636
	0.228265	0.91678		0.0936442	0.835824		0.0588235	0.812127																	0.333865	0.962505		0.0731786	0.870543																	0.343042	0.962098
	0.228265	0.91717		0.0942419	0.835824		0.0588235	0.812203																	0.334663	0.962505		0.0731786	0.870623																	0.343736	0.962098
	0.228655	0.91717		0.0942419	0.836023		0.0591256	0.812203																	0.334663	0.963103		0.0732595	0.870623																	0.343736	0.96233
	0.228655	0.917365		0.0943415	0.836023		0.0591256	0.812354																	0.336657	0.963103		0.0732595	0.870704																	0.345123	0.96233
	0.229045	0.917365		0.0943415	0.836123		0.0592011	0.812354																	0.336657	0.963303		0.0733403	0.870704																	0.345123	0.962561
	0.229045	0.918145		0.0946404	0.836123		0.0592011	0.812731																	0.337056	0.963303		0.0733403	0.870785																	0.345354	0.962561
	0.229435	0.918145		0.0946404	0.836222		0.0595031	0.812731																	0.337056	0.963502		0.0735021	0.870785																	0.345354	0.963254
	0.229435	0.91834		0.0949392	0.836222		0.0595031	0.812807																	0.338851	0.963502		0.0735021	0.870866																	0.346509	0.963254
	0.230604	0.91834		0.0949392	0.836322		0.0596542	0.812807																	0.338851	0.963702		0.0735829	0.870866																	0.346509	0.963485
	0.230604	0.918924		0.0952381	0.836322		0.0596542	0.813033																	0.339051	0.963702		0.0735829	0.870947																	0.346972	0.963485
	0.231384	0.918924		0.0952381	0.836422		0.0598052	0.813033																	0.339051	0.963901		0.0737446	0.870947																	0.346972	0.963716
	0.231384	0.919119		0.0953377	0.836422		0.0598052	0.813411																	0.33945	0.963901		0.0737446	0.871109																	0.347203	0.963716
	0.231774	0.919119		0.0953377	0.836521		0.0598807	0.813411																	0.33945	0.964101		0.0741489	0.871109																	0.347203	0.963947
	0.231774	0.919314		0.0954373	0.836521		0.0598807	0.813486																	0.34284	0.964101		0.0741489	0.87127																	0.347665	0.963947
	0.232749	0.919314		0.0954373	0.836621		0.0599562	0.813486																	0.34284	0.9643		0.0743915	0.87127																	0.347665	0.964178
	0.232749	0.919509		0.095537	0.836621		0.0599562	0.813562																	0.343239	0.9643		0.0743915	0.871351																	0.347896	0.964178
	0.233333	0.919509		0.095537	0.83692		0.0600317	0.813562																	0.343239	0.964499		0.0746341	0.871351																	0.347896	0.96441
	0.233333	0.919899		0.0956366	0.83692		0.0600317	0.813788																	0.346231	0.964499		0.0746341	0.871432																	0.348821	0.96441
	0.234308	0.919899		0.0956366	0.837019		0.0601827	0.813788																	0.346231	0.964699		0.0753619	0.871432																	0.348821	0.964641
	0.234308	0.920288		0.0958358	0.837019		0.0601827	0.81409																	0.347427	0.964699		0.0753619	0.871513																	0.352288	0.964641
	0.234698	0.920288		0.0958358	0.837119		0.0602582	0.81409																	0.347427	0.964898		0.0757662	0.871513																	0.352288	0.964872
	0.234698	0.920483		0.0960351	0.837119		0.0602582	0.814241																	0.348026	0.964898		0.0757662	0.871594																	0.352751	0.964872
	0.234893	0.920483		0.0960351	0.837219		0.0604093	0.814241																	0.348026	0.965098		0.0761705	0.871594																	0.352751	0.965565
	0.234893	0.920678		0.0961347	0.837219		0.0604093	0.814317																	0.348225	0.965098		0.0761705	0.871675																	0.36454	0.965565
	0.235283	0.920678		0.0961347	0.837318		0.0604848	0.814317																	0.348225	0.965297		0.0764939	0.871675																	0.36454	0.965796
	0.235283	0.921263		0.0962343	0.837318		0.0604848	0.814619																	0.349422	0.965297		0.0764939	0.871755																	0.364771	0.965796
	0.236257	0.921263		0.0962343	0.837517		0.0607113	0.814619																	0.349422	0.965497		0.0765748	0.871755																	0.364771	0.966027
	0.236257	0.922042		0.0965332	0.837517		0.0607113	0.814695																	0.35002	0.965497		0.0765748	0.871998																	0.365927	0.966027
	0.236452	0.922042		0.0965332	0.837617		0.0607868	0.814695																	0.35002	0.965696		0.0766556	0.871998																	0.365927	0.966258
	0.236452	0.922237		0.0967324	0.837617		0.0607868	0.81477																	0.350419	0.965696		0.0766556	0.872241																	0.366389	0.966258
	0.237622	0.922237		0.0967324	0.837816		0.0608623	0.81477																	0.350419	0.965895		0.0768173	0.872241																	0.366389	0.966489
	0.237622	0.922432		0.096832	0.837816		0.0608623	0.815148																	0.350818	0.965895		0.0768173	0.872402																	0.368932	0.966489
	0.237817	0.922432		0.096832	0.838016		0.0609379	0.815148																	0.350818	0.966095		0.0769791	0.872402																	0.368932	0.966721
	0.237817	0.922627		0.0969317	0.838016		0.0609379	0.815374																	0.351416	0.966095		0.0769791	0.872483																	0.369394	0.966721
	0.238012	0.922627		0.0969317	0.838115		0.0611644	0.815374																	0.351416	0.966294		0.0773834	0.872483																	0.369394	0.967183
	0.238012	0.922822		0.0971309	0.838115		0.0611644	0.81545																	0.35341	0.966294		0.0773834	0.872564																	0.370088	0.967183
	0.238596	0.922822		0.0971309	0.838314		0.0613909	0.81545																	0.35341	0.966494		0.0780302	0.872564																	0.370088	0.967414
	0.238596	0.923017		0.0975294	0.838314		0.0613909	0.815752																	0.355604	0.966494		0.0780302	0.872645																	0.371244	0.967414
	0.239181	0.923017		0.0975294	0.838414		0.0617685	0.815752																	0.355604	0.966693		0.0781111	0.872645																	0.371244	0.967645
	0.239181	0.923602		0.097629	0.838414		0.0617685	0.815827																	0.356801	0.966693		0.0781111	0.872726																	0.372862	0.967645
	0.239376	0.923602		0.097629	0.838613		0.061844	0.815827																	0.356801	0.966893		0.0784345	0.872726																	0.372862	0.967876
	0.239376	0.923797		0.0977286	0.838613		0.061844	0.815903																	0.358795	0.966893		0.0784345	0.872888																	0.374711	0.967876
	0.240156	0.923797		0.0977286	0.838813		0.0619195	0.815903																	0.358795	0.967092		0.0785963	0.872888																	0.374711	0.968107
	0.240156	0.923991		0.0980275	0.838813		0.0619195	0.816205																	0.358995	0.967092		0.0785963	0.873049																	0.377023	0.968107
	0.241326	0.923991		0.0980275	0.838912		0.061995	0.816205																	0.358995	0.967292		0.0788388	0.873049																	0.377023	0.968569
	0.241326	0.924186		0.0981271	0.838912		0.061995	0.816431																	0.360191	0.967292		0.0788388	0.873211																	0.377716	0.968569
	0.242105	0.924186		0.0981271	0.839111		0.0620705	0.816431																	0.360191	0.967491		0.0790814	0.873211																	0.377716	0.968801
	0.242105	0.924381		0.098426	0.839111		0.0620705	0.816582																	0.361787	0.967491		0.0790814	0.873534																	0.381184	0.968801
	0.242495	0.924381		0.098426	0.839211		0.062146	0.816582																	0.361787	0.96769		0.0794857	0.873534																	0.381184	0.969032
	0.242495	0.924771		0.0986252	0.839211		0.062146	0.816884																	0.370363	0.96769		0.0794857	0.873615																	0.38442	0.969032
	0.244444	0.924771		0.0986252	0.83941		0.0622216	0.816884																	0.370363	0.96789		0.0795666	0.873615																	0.38442	0.969263
	0.244444	0.924966		0.0987248	0.83941		0.0622216	0.817413																	0.370961	0.96789		0.0795666	0.873777																	0.389274	0.969263
	0.244639	0.924966		0.0987248	0.83951		0.0623726	0.817413																	0.370961	0.968089		0.0798092	0.873777																	0.389274	0.969494
	0.244639	0.925356		0.0989241	0.83951		0.0623726	0.817715																	0.371959	0.968089		0.0798092	0.873939																	0.389736	0.969494
	0.244834	0.925356		0.0989241	0.839609		0.0626746	0.817715																	0.371959	0.968289		0.0800518	0.873939																	0.389736	0.969725
	0.244834	0.925745		0.0993226	0.839609		0.0626746	0.817791																	0.372557	0.968289		0.0800518	0.87402																	0.392279	0.969725
	0.245224	0.925745		0.0993226	0.839809		0.0628256	0.817791																	0.372557	0.968488		0.0801326	0.87402																	0.392279	0.969956
	0.245224	0.92594		0.0995218	0.839809		0.0628256	0.817866																	0.374352	0.968488		0.0801326	0.8741																	0.392973	0.969956
	0.246004	0.92594		0.0995218	0.839908		0.0630522	0.817866																	0.374352	0.968688		0.0804561	0.8741																	0.392973	0.970187
	0.246004	0.926135		0.0999203	0.839908		0.0630522	0.817942																	0.374551	0.968688		0.0804561	0.874262																	0.394591	0.970187
	0.246394	0.926135		0.0999203	0.840008		0.0631277	0.817942																	0.374551	0.968887		0.0805369	0.874262																	0.394591	0.970418
	0.246394	0.926525		0.100219	0.840008		0.0631277	0.818093																	0.37515	0.968887		0.0805369	0.874343																	0.39644	0.970418
	0.246589	0.926525		0.100219	0.840108		0.0632787	0.818093																	0.37515	0.969087		0.0813455	0.874343																	0.39644	0.970649
	0.246589	0.92672		0.100319	0.840108		0.0632787	0.818244																	0.377742	0.969087		0.0813455	0.874424																	0.397365	0.970649
	0.247368	0.92672		0.100319	0.840207		0.0633542	0.818244																	0.377742	0.969286		0.0814264	0.874424																	0.397365	0.970881
	0.247368	0.92711		0.100817	0.840207		0.0633542	0.818546																	0.383327	0.969286		0.0814264	0.874586																	0.399445	0.970881
	0.247563	0.92711		0.100817	0.840307		0.0635808	0.818546																	0.383327	0.969485		0.0818307	0.874586																	0.399445	0.971112
	0.247563	0.927305		0.101215	0.840307		0.0635808	0.818621																	0.385321	0.969485		0.0818307	0.874747																	0.401294	0.971112
	0.247758	0.927305		0.101215	0.840705		0.0640338	0.818621																	0.385321	0.969685		0.0820733	0.874747																	0.401294	0.971574
	0.247758	0.9275		0.101315	0.840705		0.0640338	0.818772																	0.385919	0.969685		0.0820733	0.874909																	0.404068	0.971574
	0.248928	0.9275		0.101315	0.840805		0.0641849	0.818772																	0.385919	0.969884		0.0826393	0.874909																	0.404068	0.971805
	0.248928	0.927694		0.101415	0.840805		0.0641849	0.818848																	0.388313	0.969884		0.0826393	0.87499																	0.4043	0.971805
	0.249123	0.927694		0.101415	0.840905		0.0642604	0.818848																	0.388313	0.970084		0.0827201	0.87499																	0.4043	0.972036
	0.249123	0.927889		0.101614	0.840905		0.0642604	0.818923																	0.388712	0.970084		0.0827201	0.875313																	0.405224	0.972036
	0.252242	0.927889		0.101614	0.841104		0.0643359	0.818923																	0.388712	0.970283		0.0828819	0.875313																	0.405224	0.972267
	0.252242	0.928084		0.101813	0.841104		0.0643359	0.819074																	0.390706	0.970283		0.0828819	0.875394																	0.406149	0.972267
	0.252632	0.928084		0.101813	0.841303		0.0644114	0.819074																	0.390706	0.970682		0.0831244	0.875394																	0.406149	0.972498
	0.252632	0.928279		0.101913	0.841303		0.0644114	0.819225																	0.395892	0.970682		0.0831244	0.875475																	0.406842	0.972498
	0.253021	0.928279		0.101913	0.841403		0.0645624	0.819225																	0.395892	0.970882		0.0832053	0.875475																	0.406842	0.97296
	0.253021	0.928474		0.102112	0.841403		0.0645624	0.819376																	0.403271	0.970882		0.0832053	0.875718																	0.40846	0.97296
	0.253801	0.928474		0.102112	0.841502		0.0646379	0.819376																	0.403271	0.971081		0.0836096	0.875718																	0.40846	0.973192
	0.253801	0.928669		0.10271	0.841502		0.0646379	0.819452																	0.405066	0.971081		0.0836096	0.875879																	0.413315	0.973192
	0.254386	0.928669		0.10271	0.841602		0.0647889	0.819452																	0.405066	0.97128		0.0837713	0.875879																	0.413315	0.973423
	0.254386	0.928864		0.103009	0.841602		0.0647889	0.819527																	0.405265	0.97128		0.0837713	0.87596																	0.414008	0.973423
	0.254776	0.928864		0.103009	0.841702		0.0650155	0.819527																	0.405265	0.97148		0.083933	0.87596																	0.414008	0.973654
	0.254776	0.929059		0.103208	0.841702		0.0650155	0.819829																	0.406462	0.97148		0.083933	0.876284																	0.417938	0.973654
	0.25614	0.929059		0.103208	0.841801		0.065091	0.819829																	0.406462	0.971879		0.0840139	0.876284																	0.417938	0.973885
	0.25614	0.929254		0.103407	0.841801		0.065091	0.81998																	0.408656	0.971879		0.0840139	0.876445																	0.422561	0.973885
	0.25653	0.929254		0.103407	0.841901		0.0651665	0.81998																	0.408656	0.972078		0.0840948	0.876445																	0.422561	0.974116
	0.25653	0.929448		0.104005	0.841901		0.0651665	0.820056																	0.409454	0.972078		0.0840948	0.876769																	0.42626	0.974116
	0.256725	0.929448		0.104005	0.842		0.065242	0.820056																	0.409454	0.972278		0.0841756	0.876769																	0.42626	0.974578
	0.256725	0.929838		0.104104	0.842		0.065242	0.820282																	0.41085	0.972278		0.0841756	0.876931																	0.429496	0.974578
	0.25731	0.929838		0.104104	0.8421		0.065393	0.820282																	0.41085	0.972477		0.0845799	0.876931																	0.429496	0.974809
	0.25731	0.930228		0.104901	0.8421		0.065393	0.82066																	0.415237	0.972477		0.0845799	0.877011																	0.43227	0.974809
	0.2577	0.930228		0.104901	0.842299		0.0656951	0.82066																	0.415237	0.972677		0.085146	0.877011																	0.43227	0.97504
	0.2577	0.930423		0.105001	0.842299		0.0656951	0.820735																	0.416035	0.972677		0.085146	0.877092																	0.433888	0.97504
	0.257895	0.930423		0.105001	0.842499		0.0659216	0.820735																	0.416035	0.973075		0.0852268	0.877092																	0.433888	0.975272
	0.257895	0.930618		0.1052	0.842499		0.0659216	0.821189																	0.416235	0.973075		0.0852268	0.877173																	0.444521	0.975272
	0.25809	0.930618		0.1052	0.842698		0.0662237	0.821189																	0.416235	0.973275		0.0854694	0.877173																	0.444521	0.975503
	0.25809	0.930813		0.1053	0.842698		0.0662237	0.82134																	0.416434	0.973275		0.0854694	0.877254																	0.445677	0.975503
	0.259064	0.930813		0.1053	0.843096		0.0662992	0.82134																	0.416434	0.973474		0.0855503	0.877254																	0.445677	0.975734
	0.259064	0.931008		0.105499	0.843096		0.0662992	0.821566																	0.418229	0.973474		0.0855503	0.877335																	0.450994	0.975734
	0.260039	0.931008		0.105499	0.843196		0.0663747	0.821566																	0.418229	0.973873		0.0856311	0.877335																	0.450994	0.975965
	0.260039	0.931397		0.105599	0.843196		0.0663747	0.821642																	0.419226	0.973873		0.0856311	0.877497																	0.451919	0.975965
	0.261598	0.931397		0.105599	0.843395		0.0666012	0.821642																	0.419226	0.974073		0.085712	0.877497																	0.451919	0.976196
	0.261598	0.931592		0.105698	0.843395		0.0666012	0.821717																	0.419625	0.974073		0.085712	0.877658																	0.455155	0.976196
	0.261988	0.931592		0.105698	0.843495		0.0666767	0.821717																	0.419625	0.974272		0.0858737	0.877658																	0.455155	0.976427
	0.261988	0.931787		0.105798	0.843495		0.0666767	0.821944																	0.42142	0.974272		0.0858737	0.87782																	0.457929	0.976427
	0.262183	0.931787		0.105798	0.843594		0.0667522	0.821944																	0.42142	0.974471		0.0859546	0.87782																	0.457929	0.976658
	0.262183	0.931982		0.106097	0.843594		0.0667522	0.822019																	0.422018	0.974471		0.0859546	0.877901																	0.45816	0.976658
	0.262768	0.931982		0.106097	0.843694		0.0669033	0.822019																	0.422018	0.974671		0.0860354	0.877901																	0.45816	0.976889
	0.262768	0.932177		0.106196	0.843694		0.0669033	0.822095																	0.424013	0.974671		0.0860354	0.877982																	0.459316	0.976889
	0.262963	0.932177		0.106196	0.843993		0.0670543	0.822095																	0.424013	0.97487		0.0861163	0.877982																	0.459316	0.97712
	0.262963	0.932567		0.106396	0.843993		0.0670543	0.822246																	0.424412	0.97487		0.0861163	0.878143																	0.460472	0.97712
	0.266862	0.932567		0.106396	0.844092		0.0672053	0.822246																	0.424412	0.97507		0.086278	0.878143																	0.460472	0.977583
	0.266862	0.932762		0.106495	0.844092		0.0672053	0.822397																	0.426007	0.97507		0.086278	0.878224																	0.460934	0.977583
	0.269201	0.932762		0.106495	0.844192		0.0672808	0.822397																	0.426007	0.975269		0.0866014	0.878224																	0.460934	0.977814
	0.269201	0.933151		0.106794	0.844192		0.0672808	0.822472																	0.427403	0.975269		0.0866014	0.878305																	0.462552	0.977814
	0.269396	0.933151		0.106794	0.844292		0.0673563	0.822472																	0.427403	0.975469		0.0870866	0.878305																	0.462552	0.978045
	0.269396	0.933346		0.106993	0.844292		0.0673563	0.822548																	0.4284	0.975469		0.0870866	0.878467																	0.465326	0.978045
	0.270175	0.933346		0.106993	0.844391		0.0675829	0.822548																	0.4284	0.975668		0.0873292	0.878467																	0.465326	0.978276
	0.270175	0.933931		0.107492	0.844391		0.0675829	0.822774																	0.428799	0.975668		0.0873292	0.878629																	0.4681	0.978276
	0.27037	0.933931		0.107492	0.844491		0.0678094	0.822774																	0.428799	0.975868		0.08741	0.878629																	0.4681	0.978507
	0.27037	0.934321		0.107691	0.844491		0.0678094	0.82285																	0.428999	0.975868		0.08741	0.878709																	0.470411	0.978507
	0.27076	0.934321		0.107691	0.84479		0.0681115	0.82285																	0.428999	0.976067		0.0875718	0.878709																	0.470411	0.978738
	0.27076	0.934516		0.108089	0.84479		0.0681115	0.823152																	0.429996	0.976067		0.0875718	0.87879																	0.470643	0.978738
	0.27115	0.934516		0.108089	0.845089		0.068187	0.823152																	0.429996	0.976266		0.0877335	0.87879																	0.470643	0.978969
	0.27115	0.934711		0.108289	0.845089		0.068187	0.823227																	0.433985	0.976266		0.0877335	0.878952																	0.472954	0.978969
	0.271345	0.934711		0.108289	0.845188		0.068489	0.823227																	0.433985	0.976466		0.0880569	0.878952																	0.472954	0.9792
	0.271345	0.934905		0.108388	0.845188		0.068489	0.823454																	0.434783	0.976466		0.0880569	0.879033																	0.475035	0.9792
	0.27154	0.934905		0.108388	0.845288		0.0688666	0.823454																	0.434783	0.976665		0.0883804	0.879033																	0.475035	0.979431
	0.27154	0.9351		0.108488	0.845288		0.0688666	0.823605																	0.440367	0.976665		0.0883804	0.879114																	0.475497	0.979431
	0.271735	0.9351		0.108488	0.845487		0.0690176	0.823605																	0.440367	0.976865		0.0884612	0.879114																	0.475497	0.979663
	0.271735	0.935295		0.108787	0.845487		0.0690176	0.82368																	0.441564	0.976865		0.0884612	0.879195																	0.475959	0.979663
	0.27271	0.935295		0.108787	0.845587		0.0690931	0.82368																	0.441564	0.977064		0.0886229	0.879195																	0.475959	0.979894
	0.27271	0.935685		0.108986	0.845587		0.0690931	0.823756																	0.447746	0.977064		0.0886229	0.879275																	0.481276	0.979894
	0.272904	0.935685		0.108986	0.845686		0.0693196	0.823756																	0.447746	0.977264		0.0887847	0.879275																	0.481276	0.980125
	0.272904	0.93588		0.109185	0.845686		0.0693196	0.823907																	0.449142	0.977264		0.0887847	0.879356																	0.489135	0.980125
	0.274074	0.93588		0.109185	0.846085		0.0695462	0.823907																	0.449142	0.977463		0.0888655	0.879356																	0.489135	0.980356
	0.274074	0.93627		0.109285	0.846085		0.0695462	0.823982																	0.449541	0.977463		0.0888655	0.879437																	0.493759	0.980356
	0.274464	0.93627		0.109285	0.846184		0.0696217	0.823982																	0.449541	0.977663		0.0892698	0.879437																	0.493759	0.980587
	0.274464	0.936465		0.109384	0.846184		0.0696217	0.824134																	0.451336	0.977663		0.0892698	0.879518																	0.498151	0.980587
	0.275049	0.936465		0.109384	0.846483		0.0704523	0.824134																	0.451336	0.977862		0.0893507	0.879518																	0.498151	0.980818
	0.275049	0.936854		0.109484	0.846483		0.0704523	0.82436																	0.452333	0.977862		0.0893507	0.87968																	0.499538	0.980818
	0.276413	0.936854		0.109484	0.846583		0.0705278	0.82436																	0.452333	0.978261		0.0895124	0.87968																	0.499538	0.981049
	0.276413	0.937049		0.109683	0.846583		0.0705278	0.824587																	0.454128	0.978261		0.0895124	0.880003																	0.5	0.981049
	0.276998	0.937049		0.109683	0.846683		0.0706033	0.824587																	0.454128	0.97846		0.0896741	0.880003																	0.5	0.98128
	0.276998	0.937244		0.109882	0.846683		0.0706033	0.824738																	0.455325	0.97846		0.0896741	0.880084																	0.507166	0.98128
	0.277778	0.937244		0.109882	0.846882		0.0706788	0.824738																	0.455325	0.978859		0.0898359	0.880084																	0.507166	0.981511
	0.277778	0.937439		0.110082	0.846882		0.0706788	0.824813																	0.458117	0.978859		0.0898359	0.880165																	0.509709	0.981511
	0.279532	0.937439		0.110082	0.847181		0.0707544	0.824813																	0.458117	0.979059		0.0900784	0.880165																	0.509709	0.981743
	0.279532	0.937829		0.110181	0.847181		0.0707544	0.824964																	0.459513	0.979059		0.0900784	0.880246																	0.52196	0.981743
	0.281092	0.937829		0.110181	0.84728		0.0708299	0.824964																	0.459513	0.979258		0.0901593	0.880246																	0.52196	0.981974
	0.281092	0.938414		0.110679	0.84728		0.0708299	0.82504																	0.46071	0.979258		0.0901593	0.880327																	0.524734	0.981974
	0.282066	0.938414		0.110679	0.84748		0.0710564	0.82504																	0.46071	0.979458		0.0904827	0.880327																	0.524734	0.982205
	0.282066	0.938608		0.110779	0.84748		0.0710564	0.825115																	0.463901	0.979458		0.0904827	0.880408																	0.524965	0.982205
	0.282456	0.938608		0.110779	0.847579		0.0711319	0.825115																	0.463901	0.979657		0.0906445	0.880408																	0.524965	0.982436
	0.282456	0.938803		0.110879	0.847579		0.0711319	0.825568																	0.4643	0.979657		0.0906445	0.880488																	0.531438	0.982436
	0.28499	0.938803		0.110879	0.847778		0.0718115	0.825568																	0.4643	0.979856		0.0909679	0.880488																	0.531438	0.982667
	0.28499	0.938998		0.111875	0.847778		0.0718115	0.825795																	0.467292	0.979856		0.0909679	0.88065																	0.533518	0.982667
	0.285575	0.938998		0.111875	0.847978		0.071887	0.825795																	0.467292	0.980056		0.0912913	0.88065																	0.533518	0.982898
	0.285575	0.939193		0.111974	0.847978		0.071887	0.82587																	0.47148	0.980056		0.0912913	0.880731																	0.537679	0.982898
	0.287135	0.939193		0.111974	0.848077		0.0722646	0.82587																	0.47148	0.980255		0.0916148	0.880731																	0.537679	0.983129
	0.287135	0.939388		0.112174	0.848077		0.0722646	0.825946																	0.471679	0.980255		0.0916148	0.880893																	0.53976	0.983129
	0.287524	0.939388		0.112174	0.848476		0.0726422	0.825946																	0.471679	0.980455		0.0916956	0.880893																	0.53976	0.983591
	0.287524	0.939583		0.112572	0.848476		0.0726422	0.826021																	0.472278	0.980455		0.0916956	0.880974																	0.546463	0.983591
	0.288499	0.939583		0.112572	0.848575		0.0729442	0.826021																	0.472278	0.980854		0.0918574	0.880974																	0.546463	0.983823
	0.288499	0.939778		0.112672	0.848575		0.0729442	0.826097																	0.479059	0.980854		0.0918574	0.881216																	0.55386	0.983823
	0.288694	0.939778		0.112672	0.848775		0.0730197	0.826097																	0.479059	0.981053		0.0920999	0.881216																	0.55386	0.984054
	0.288694	0.939973		0.112771	0.848775		0.0730197	0.826323																	0.479856	0.981053		0.0920999	0.881297																	0.554554	0.984054
	0.291033	0.939973		0.112771	0.848874		0.0733218	0.826323																	0.479856	0.981252		0.0924234	0.881297																	0.554554	0.984285
	0.291033	0.940168		0.113369	0.848874		0.0733218	0.826399																	0.481053	0.981252		0.0924234	0.881378																	0.555247	0.984285
	0.293762	0.940168		0.113369	0.848974		0.0733973	0.826399																	0.481053	0.981452		0.0925851	0.881378																	0.555247	0.984516
	0.293762	0.940752		0.113568	0.848974		0.0733973	0.826474																	0.481452	0.981452		0.0925851	0.88154																	0.555941	0.984516
	0.294152	0.940752		0.113568	0.849273		0.0734728	0.826474																	0.481452	0.981851		0.092666	0.88154																	0.555941	0.984747
	0.294152	0.940947		0.113768	0.849273		0.0734728	0.82655																	0.481851	0.981851		0.092666	0.881701																	0.561026	0.984747
	0.29883	0.940947		0.113768	0.849472		0.0735483	0.82655																	0.481851	0.98205		0.0933937	0.881701																	0.561026	0.984978
	0.29883	0.941142		0.114067	0.849472		0.0735483	0.826625																	0.48225	0.98205		0.0933937	0.881863																	0.56172	0.984978
	0.299805	0.941142		0.114067	0.849671		0.0736993	0.826625																	0.48225	0.98225		0.0939597	0.881863																	0.56172	0.985209
	0.299805	0.941337		0.114266	0.849671		0.0736993	0.826701																	0.483646	0.98225		0.0939597	0.881944																	0.564494	0.985209
	0.30078	0.941337		0.114266	0.84987		0.0737748	0.826701																	0.483646	0.982449		0.0942023	0.881944																	0.564494	0.98544
	0.30078	0.941727		0.114365	0.84987		0.0737748	0.826776																	0.48584	0.982449		0.0942023	0.882025																	0.564956	0.98544
	0.30117	0.941727		0.114365	0.84997		0.0738503	0.826776																	0.48584	0.982649		0.0944449	0.882025																	0.564956	0.985671
	0.30117	0.941922		0.114864	0.84997		0.0738503	0.826852																	0.486039	0.982649		0.0944449	0.882186																	0.566112	0.985671
	0.302924	0.941922		0.114864	0.85007		0.0739258	0.826852																	0.486039	0.982848		0.0945258	0.882186																	0.566112	0.985902
	0.302924	0.942117		0.115063	0.85007		0.0739258	0.826927																	0.494416	0.982848		0.0945258	0.882267																	0.573509	0.985902
	0.303704	0.942117		0.115063	0.850667		0.0740014	0.826927																	0.494416	0.983047		0.0947683	0.882267																	0.573509	0.986134
	0.303704	0.942311		0.115162	0.850667		0.0740014	0.827229																	0.497806	0.983047		0.0947683	0.882429																	0.57767	0.986134
	0.304483	0.942311		0.115162	0.850767		0.0740769	0.827229																	0.497806	0.983247		0.0948492	0.882429																	0.57767	0.986365
	0.304483	0.942701		0.115461	0.850767		0.0740769	0.827381																	0.503989	0.983247		0.0948492	0.882591																	0.584142	0.986365
	0.304678	0.942701		0.115461	0.850966		0.0741524	0.827381																	0.503989	0.983446		0.0950109	0.882591																	0.584142	0.986596
	0.304678	0.943091		0.11586	0.850966		0.0741524	0.827456																	0.509374	0.983446		0.0950109	0.882672																	0.585067	0.986596
	0.305068	0.943091		0.11586	0.851265		0.0742279	0.827456																	0.509374	0.983646		0.0951726	0.882672																	0.585067	0.986827
	0.305068	0.943286		0.115959	0.851265		0.0742279	0.827532																	0.513363	0.983646		0.0951726	0.882833																	0.594545	0.986827
	0.305458	0.943286		0.115959	0.851365		0.0743789	0.827532																	0.513363	0.984045		0.0955769	0.882833																	0.594545	0.987058
	0.305458	0.943481		0.116258	0.851365		0.0743789	0.827758																	0.518149	0.984045		0.0955769	0.882914																	0.602404	0.987058
	0.305653	0.943481		0.116258	0.851564		0.0744544	0.827758																	0.518149	0.984244		0.0957387	0.882914																	0.602404	0.987289
	0.305653	0.943676		0.116358	0.851564		0.0744544	0.827834																	0.520542	0.984244		0.0957387	0.882995																	0.622284	0.987289
	0.307212	0.943676		0.116358	0.851664		0.075134	0.827834																	0.520542	0.984444		0.0958195	0.882995																	0.622284	0.98752
	0.307212	0.944065		0.116557	0.851664		0.075134	0.827985																	0.52134	0.984444		0.0958195	0.883238																	0.625982	0.98752
	0.307407	0.944065		0.116557	0.851963		0.0752851	0.827985																	0.52134	0.984643		0.0959812	0.883238																	0.625982	0.987751
	0.307407	0.94426		0.117055	0.851963		0.0752851	0.828287																	0.52154	0.984643		0.0959812	0.883399																	0.629219	0.987751
	0.311696	0.94426		0.117055	0.852062		0.0753606	0.828287																	0.52154	0.984842		0.096143	0.883399																	0.629219	0.987982
	0.311696	0.944455		0.118251	0.852062		0.0753606	0.828362																	0.526326	0.984842		0.096143	0.883561																	0.63546	0.987982
	0.312086	0.944455		0.118251	0.852361		0.0757381	0.828362																	0.526326	0.985042		0.0963855	0.883561																	0.63546	0.988214
	0.312086	0.94465		0.11845	0.852361		0.0757381	0.828589																	0.530116	0.985042		0.0963855	0.883723																	0.635922	0.988214
	0.31306	0.94465		0.11845	0.852461		0.0760402	0.828589																	0.530116	0.985241		0.0968707	0.883723																	0.635922	0.988445
	0.31306	0.94504		0.11855	0.852461		0.0760402	0.828664																	0.531113	0.985241		0.0968707	0.883804																	0.638465	0.988445
	0.31384	0.94504		0.11855	0.85256		0.0761912	0.828664																	0.531113	0.985441		0.0971133	0.883804																	0.638465	0.988676
	0.31384	0.945235		0.118649	0.85256		0.0761912	0.82874																	0.535899	0.985441		0.0971133	0.883885																	0.655109	0.988676
	0.314035	0.945235		0.118649	0.85276		0.0764177	0.82874																	0.535899	0.98564		0.0974367	0.883885																	0.655109	0.988907
	0.314035	0.945625		0.118749	0.85276		0.0764177	0.828891																	0.540886	0.98564		0.0974367	0.884774																	0.659501	0.988907
	0.31423	0.945625		0.118749	0.852859		0.0766443	0.828891																	0.540886	0.98584		0.0975984	0.884774																	0.659501	0.989138
	0.31423	0.94582		0.119147	0.852859		0.0766443	0.829117																	0.542481	0.98584		0.0975984	0.884855																	0.660194	0.989138
	0.314425	0.94582		0.119147	0.852959		0.0767198	0.829117																	0.542481	0.986438		0.0977602	0.884855																	0.660194	0.989369
	0.314425	0.946209		0.119346	0.852959		0.0767198	0.829344																	0.54288	0.986438		0.0977602	0.885017																	0.67129	0.989369
	0.315595	0.946209		0.119346	0.853058		0.0770218	0.829344																	0.54288	0.986637		0.097841	0.885017																	0.67129	0.9896
	0.315595	0.946404		0.119546	0.853058		0.0770218	0.829419																	0.549661	0.986637		0.097841	0.885097																	0.684928	0.9896
	0.316569	0.946404		0.119546	0.853258		0.0773239	0.829419																	0.549661	0.986837		0.0980027	0.885097																	0.684928	0.989831
	0.316569	0.946599		0.120343	0.853258		0.0773239	0.829495																	0.550858	0.986837		0.0980027	0.885259																	0.688396	0.989831
	0.317739	0.946599		0.120343	0.853457		0.0774749	0.829495																	0.550858	0.987036		0.0980836	0.885259																	0.688396	0.990062
	0.317739	0.946794		0.120642	0.853457		0.0774749	0.82957																	0.551655	0.987036		0.0980836	0.88534																	0.69325	0.990062
	0.320858	0.946794		0.120642	0.853556		0.0775504	0.82957																	0.551655	0.987236		0.0984071	0.88534																	0.69325	0.990294
	0.320858	0.946989		0.120741	0.853556		0.0775504	0.829721																	0.557439	0.987236		0.0984071	0.885583																	0.699029	0.990294
	0.321248	0.946989		0.120741	0.853855		0.0777014	0.829721																	0.557439	0.987435		0.0984879	0.885583																	0.699029	0.990525
	0.321248	0.947184		0.12094	0.853855		0.0777014	0.829948																	0.571201	0.987435		0.0984879	0.885663																	0.702728	0.990525
	0.321442	0.947184		0.12094	0.853955		0.0778525	0.829948																	0.571201	0.987635		0.0985688	0.885663																	0.702728	0.990756
	0.321442	0.947379		0.12104	0.853955		0.0778525	0.830099																	0.573993	0.987635		0.0985688	0.885744																	0.710818	0.990756
	0.322417	0.947379		0.12104	0.854055		0.077928	0.830099																	0.573993	0.987834		0.0986496	0.885744																	0.710818	0.990987
	0.322417	0.947574		0.121538	0.854055		0.077928	0.83025																	0.575189	0.987834		0.0986496	0.885825																	0.713592	0.990987
	0.323587	0.947574		0.121538	0.854254		0.078079	0.83025																	0.575189	0.988034		0.0989731	0.885825																	0.713592	0.991218
	0.323587	0.947768		0.121937	0.854254		0.078079	0.830401																	0.582369	0.988034		0.0989731	0.885987																	0.718678	0.991218
	0.324561	0.947768		0.121937	0.854353		0.0781545	0.830401																	0.582369	0.988233		0.0990539	0.885987																	0.718678	0.991449
	0.324561	0.947963		0.122136	0.854353		0.0781545	0.830703																	0.590148	0.988233		0.0990539	0.886068																	0.719602	0.991449
	0.324951	0.947963		0.122136	0.854453		0.0783055	0.830703																	0.590148	0.988432		0.0992157	0.886068																	0.719602	0.99168
	0.324951	0.948158		0.122435	0.854453		0.0783055	0.830779																	0.591145	0.988432		0.0992157	0.886229																	0.722607	0.99168
	0.325146	0.948158		0.122435	0.854652		0.078381	0.830779																	0.591145	0.988632		0.09962	0.886229																	0.722607	0.991911
	0.325146	0.948353		0.122734	0.854652		0.078381	0.83093																	0.593937	0.988632		0.09962	0.88631																	0.736015	0.991911
	0.326121	0.948353		0.122734	0.854752		0.0785321	0.83093																	0.593937	0.988831		0.0997817	0.88631																	0.736015	0.992142
	0.326121	0.948743		0.122933	0.854752		0.0786076	0.831005																	0.597726	0.988831		0.0997817	0.886472																	0.744337	0.992142
	0.326706	0.948743		0.122933	0.854951		0.0786076	0.831081																	0.597726	0.989031		0.0998625	0.886472																	0.744337	0.992373
	0.326706	0.948938		0.12363	0.854951		0.0788341	0.831081																	0.598724	0.989031		0.0998625	0.886553																	0.747804	0.992373
	0.327875	0.948938		0.12363	0.85525		0.0788341	0.831156																	0.598724	0.98923		0.100024	0.886553																	0.747804	0.992605
	0.327875	0.949133		0.124029	0.85525		0.0789096	0.831156																	0.600718	0.98923		0.100024	0.886634																	0.749422	0.992605
	0.32924	0.949133		0.124029	0.85535		0.0789096	0.831307																	0.600718	0.98943		0.100105	0.886634																	0.749422	0.992836
	0.32924	0.949523		0.124128	0.85535		0.0789851	0.831307																	0.606901	0.98943		0.100105	0.886715																	0.75104	0.992836
	0.329435	0.949523		0.124128	0.855449		0.0789851	0.831383																	0.606901	0.989629		0.100348	0.886715																	0.75104	0.993067
	0.329435	0.949717		0.124328	0.855449		0.0790606	0.831383																	0.622258	0.989629		0.100348	0.886796																	0.755201	0.993067
	0.330409	0.949717		0.124328	0.855649		0.0790606	0.831609																	0.622258	0.989828		0.100429	0.886796																	0.755201	0.993298
	0.330409	0.950302		0.124626	0.855649		0.0795137	0.831609																	0.624651	0.989828		0.100429	0.886957																	0.76884	0.993298
	0.330994	0.950302		0.124626	0.855748		0.0795137	0.83176																	0.624651	0.990028		0.100509	0.886957																	0.76884	0.993529
	0.330994	0.950692		0.124726	0.855748		0.0795892	0.83176																	0.625648	0.990028		0.100509	0.887119																	0.769764	0.993529
	0.331774	0.950692		0.124726	0.855848		0.0795892	0.831911																	0.625648	0.990227		0.100914	0.887119																	0.769764	0.99376
	0.331774	0.950887		0.124826	0.855848		0.0797402	0.831911																	0.627044	0.990227		0.100914	0.887362																	0.774387	0.99376
	0.332749	0.950887		0.124826	0.855947		0.0797402	0.832289																	0.627044	0.990427		0.101237	0.887362																	0.774387	0.993991
	0.332749	0.951082		0.124925	0.855947		0.0798158	0.832289																	0.628041	0.990427		0.101237	0.887442																	0.791262	0.993991
	0.333333	0.951082		0.124925	0.856147		0.0798158	0.832515																	0.628041	0.990626		0.101399	0.887442																	0.791262	0.994222
	0.333333	0.951471		0.125125	0.856147		0.0799668	0.832515																	0.634424	0.990626		0.101399	0.887604																	0.795885	0.994222
	0.333723	0.951471		0.125125	0.856545		0.0799668	0.832666																	0.634424	0.990826		0.10148	0.887604																	0.795885	0.994453
	0.333723	0.951666		0.125224	0.856545		0.0800423	0.832666																	0.634822	0.990826		0.10148	0.887847																	0.807443	0.994453
	0.334113	0.951666		0.125224	0.856645		0.0800423	0.832817																	0.634822	0.991025		0.101561	0.887847																	0.807443	0.994685
	0.334113	0.951861		0.125623	0.856645		0.0801178	0.832817																	0.651775	0.991025		0.101561	0.887928																	0.810911	0.994685
	0.335283	0.951861		0.125623	0.856744		0.0801178	0.832893																	0.651775	0.991225		0.101722	0.887928																	0.811373	0.994685
	0.335283	0.952056		0.125722	0.856744		0.0801933	0.832893																	0.657958	0.991225		0.101722	0.888008																	0.830328	0.994685
	0.335673	0.952056		0.125722	0.856844		0.0801933	0.832968																	0.657958	0.991424		0.101884	0.888008																	0.830328	0.994916
	0.335673	0.952251		0.126021	0.856844		0.0802688	0.832968																	0.666334	0.991424		0.101884	0.88817																	0.84859	0.994916
	0.336062	0.952251		0.126021	0.857043		0.0802688	0.833421																	0.666334	0.991623		0.102127	0.88817																	0.84859	0.995147
	0.336062	0.952446		0.12622	0.857043		0.0803443	0.833421																	0.668528	0.991623		0.102127	0.888251																	0.858992	0.995147
	0.336842	0.952446		0.12622	0.857143		0.0803443	0.833572																	0.668528	0.991823		0.10245	0.888251																	0.858992	0.995378
	0.336842	0.952641		0.12642	0.857143		0.0805709	0.833572																	0.672517	0.991823		0.10245	0.888332																	0.859917	0.995378
	0.337622	0.952641		0.12642	0.857242		0.0805709	0.833648																	0.672517	0.992022		0.102531	0.888332																	0.859917	0.995609
	0.337622	0.952836		0.126718	0.857242		0.0806464	0.833648																	0.67511	0.992022		0.102531	0.888413																	0.866389	0.995609
	0.338207	0.952836		0.126718	0.857442		0.0806464	0.833723																	0.67511	0.992222		0.102693	0.888413																	0.866389	0.99584
	0.338207	0.953225		0.127615	0.857442		0.0807974	0.833723																	0.681093	0.992222		0.102693	0.888574																	0.883495	0.99584
	0.341715	0.953225		0.127615	0.857541		0.0807974	0.833874																	0.681093	0.992421		0.102774	0.888574																	0.883495	0.996071
	0.341715	0.95342		0.128113	0.857541		0.0809484	0.833874																	0.695453	0.992421		0.102774	0.888655																	0.88442	0.996071
	0.34191	0.95342		0.128113	0.857641		0.0809484	0.83395																	0.695453	0.992621		0.103097	0.888655																	0.88442	0.996302
	0.34191	0.953615		0.128312	0.857641		0.0810239	0.83395																	0.702433	0.992621		0.103097	0.888736																	0.887656	0.996302
	0.342105	0.953615		0.128312	0.85784		0.0810239	0.834026																	0.702433	0.99282		0.104148	0.888736																	0.887656	0.996533
	0.342105	0.95381		0.128412	0.85784		0.081326	0.834026																	0.705026	0.99282		0.104148	0.888898																	0.888581	0.996533
	0.3423	0.95381		0.128412	0.85794		0.081326	0.834328																	0.705026	0.99302		0.104552	0.888898																	0.888581	0.996765
	0.3423	0.954005		0.128512	0.85794		0.0814015	0.834328																	0.711408	0.99302		0.104552	0.888979																	0.889968	0.996765
	0.343665	0.954005		0.128512	0.858039		0.0814015	0.834403																	0.711408	0.993219		0.104714	0.888979																	0.889968	0.996996
	0.343665	0.9542		0.128811	0.858039		0.0817791	0.834403																	0.712405	0.993219		0.104714	0.88906																	0.893666	0.996996
	0.344834	0.9542		0.128811	0.858139		0.0817791	0.834479																	0.712405	0.993418		0.104795	0.88906																	0.893666	0.997227
	0.344834	0.954395		0.12891	0.858139		0.0818546	0.834479																	0.719386	0.993418		0.104795	0.88914																	0.915626	0.997227
	0.345029	0.954395		0.12891	0.858239		0.0818546	0.834554																	0.719386	0.993618		0.105604	0.88914																	0.915626	0.997458
	0.345029	0.954785		0.129109	0.858239		0.0819301	0.834554																	0.72158	0.993618		0.105604	0.889221																	0.921868	0.997458
	0.345614	0.954785		0.129109	0.858637		0.0819301	0.834705																	0.72158	0.993817		0.105684	0.889221																	0.921868	0.997689
	0.345614	0.95498		0.129209	0.858637		0.0820056	0.834705																	0.722377	0.993817		0.105684	0.889302																	0.934119	0.997689
	0.348733	0.95498		0.129209	0.858737		0.0820056	0.834856																	0.722577	0.994017		0.10617	0.889302																	0.934119	0.99792
	0.348733	0.955174		0.129309	0.858737		0.0820811	0.834856																	0.731552	0.994017		0.10617	0.889545																	0.948682	0.99792
	0.349318	0.955174		0.129309	0.858936		0.0820811	0.835007																	0.731552	0.994216		0.106251	0.889545																	0.948682	0.998151
	0.349318	0.955564		0.129707	0.858936		0.0821566	0.835007																	0.734344	0.994216		0.106251	0.889626																	0.953768	0.998151
	0.349903	0.955564		0.129707	0.859036		0.0821566	0.835158																	0.734344	0.994416		0.106331	0.889626																	0.953768	0.998382
	0.349903	0.955759		0.129807	0.859036		0.0822321	0.835158																	0.736538	0.994416		0.106331	0.889706																	0.964401	0.998382
	0.351267	0.955759		0.129807	0.859135		0.0822321	0.835385																	0.736538	0.994615		0.106493	0.889706																	0.964401	0.998613
	0.351267	0.955954		0.130106	0.859135		0.0823831	0.835385																	0.73913	0.994615		0.106493	0.889787																	0.965095	0.998613
	0.352242	0.955954		0.130106	0.859235		0.0823831	0.83546																	0.73913	0.994815		0.106655	0.889787																	0.965095	0.998844
	0.352242	0.956149		0.130205	0.859235		0.0828362	0.83546																	0.76785	0.994815		0.106655	0.889868																	0.969949	0.998844
	0.352827	0.956149		0.130205	0.859335		0.0828362	0.835536																	0.76785	0.995014		0.106978	0.889868																	0.969949	0.999076
	0.352827	0.956344		0.130404	0.859335		0.0831383	0.835536																	0.776426	0.995014		0.106978	0.889949																	0.974341	0.999076
	0.353021	0.956344		0.130404	0.859633		0.0831383	0.835611																	0.776426	0.995213		0.107059	0.889949																	0.974804	0.999076
	0.353021	0.956539		0.130604	0.859633		0.0832893	0.835611																	0.781611	0.995213		0.107059	0.890111																	0.97804	0.999076
	0.353606	0.956539		0.130604	0.859733		0.0832893	0.835687																	0.781611	0.995413		0.107221	0.890111																	0.97804	0.999307
	0.353606	0.956734		0.130703	0.859733		0.0833648	0.835687																	0.788393	0.995413		0.107221	0.890272																	0.979658	0.999307
	0.354191	0.956734		0.130703	0.859932		0.0833648	0.836064																	0.788393	0.995612		0.107302	0.890272																	0.98012	0.999307
	0.354191	0.957318		0.130803	0.859932		0.0834403	0.836064																	0.790985	0.995612		0.107302	0.890434																	0.981045	0.999307
	0.354581	0.957318		0.130803	0.860032		0.0834403	0.83614																	0.790985	0.995812		0.107544	0.890434																	0.981507	0.999307
	0.354581	0.957708		0.130903	0.860032		0.0835158	0.83614																	0.796171	0.995812		0.107544	0.890596																	0.982432	0.999307
	0.354776	0.957708		0.130903	0.860331		0.0835158	0.836215																	0.796171	0.996011		0.107625	0.890596																	0.982894	0.999307
	0.354776	0.957903		0.131102	0.860331		0.0835913	0.836215																	0.808536	0.996011		0.107625	0.890677																	0.983125	0.999307
	0.35575	0.957903		0.131102	0.86053		0.0835913	0.836442																	0.808536	0.996211		0.107868	0.890677																	0.983588	0.999307
	0.35575	0.958098		0.131401	0.86053		0.0839689	0.836442																	0.81412	0.996211		0.107868	0.890839																	0.984512	0.999307
	0.35692	0.958098		0.131401	0.860729		0.0839689	0.836517																	0.81412	0.99641		0.107949	0.890839																	0.985437	0.999307
	0.35692	0.958293		0.1315	0.860729		0.0840444	0.836517																	0.814918	0.99641		0.107949	0.890919																	0.987517	0.999307
	0.359259	0.958293		0.1315	0.860829		0.0840444	0.836744																	0.814918	0.996609		0.10811	0.890919																	1	1
	0.359259	0.958488		0.1316	0.860829		0.0841954	0.836744																	0.817112	0.996609		0.10811	0.891
	0.360429	0.958488		0.1316	0.861028		0.0841954	0.836819																	0.817112	0.996809		0.108191	0.891
	0.360429	0.958877		0.1317	0.861028		0.0842709	0.836819																	0.825688	0.996809		0.108191	0.891081
	0.360624	0.958877		0.1317	0.861227		0.0842709	0.836895																	0.825688	0.997008		0.108353	0.891081
	0.360624	0.959072		0.131899	0.861227		0.084422	0.836895																	0.831472	0.997008		0.108353	0.891243
	0.361404	0.959072		0.131899	0.861427		0.084422	0.83697																	0.831472	0.997208		0.108434	0.891243
	0.361404	0.959267		0.131998	0.861427		0.084573	0.83697																	0.834663	0.997208		0.108434	0.891485
	0.362768	0.959267		0.131998	0.861526		0.084573	0.837046																	0.834663	0.997407		0.109242	0.891485
	0.362768	0.959462		0.132297	0.861526		0.0846485	0.837046																	0.857998	0.997407		0.109242	0.891566
	0.364912	0.959462		0.132297	0.861725		0.0846485	0.837121																	0.857998	0.997607		0.109889	0.891566
	0.364912	0.959852		0.132497	0.861725		0.084724	0.837121																	0.879338	0.997607		0.109889	0.891647
	0.366277	0.959852		0.132497	0.861825		0.084724	0.837197																	0.879338	0.997806		0.110051	0.891647
	0.366277	0.960047		0.132596	0.861825		0.0847995	0.837197																	0.882329	0.997806		0.110051	0.891728
	0.368226	0.960047		0.132596	0.861925		0.0847995	0.837273																	0.882329	0.998006		0.110132	0.891728
	0.368226	0.960242		0.133293	0.861925		0.0851016	0.837273																	0.883726	0.998006		0.110132	0.89189
	0.37076	0.960242		0.133293	0.862024		0.0851016	0.837348																	0.883726	0.998205		0.110617	0.89189
	0.37076	0.960437		0.133393	0.862024		0.0851771	0.837348																	0.898484	0.998205		0.110617	0.891971
	0.372904	0.960437		0.133393	0.862124		0.0851771	0.837424																	0.898484	0.998404		0.111021	0.891971
	0.372904	0.960826		0.13409	0.862124		0.0852526	0.837424																	0.906063	0.998404		0.111021	0.892132
	0.374269	0.960826		0.13409	0.862224		0.0852526	0.837575																	0.906063	0.998604		0.111183	0.892132
	0.374269	0.961021		0.13419	0.862224		0.0853281	0.837575																	0.923215	0.998604		0.111183	0.892213
	0.374854	0.961021		0.13419	0.862323		0.0853281	0.837726																	0.923215	0.998803		0.111426	0.892213
	0.374854	0.961216		0.134489	0.862323		0.0854791	0.837726																	0.952134	0.998803		0.111426	0.892294
	0.375244	0.961216		0.134489	0.862423		0.0854791	0.838103																	0.952134	0.999003		0.111506	0.892294
	0.375244	0.961411		0.135087	0.862423		0.0857812	0.838103																	0.969286	0.999003		0.111506	0.892456
	0.375828	0.961411		0.135087	0.862522		0.0857812	0.838254																	0.969286	0.999202		0.111587	0.892456
	0.375828	0.961801		0.135585	0.862522		0.0859322	0.838254																	0.972876	0.999202		0.111587	0.892779
	0.376998	0.961801		0.135585	0.862622		0.0859322	0.83833																	0.972876	0.999402		0.111911	0.892779
	0.376998	0.962191		0.135784	0.862622		0.0860077	0.83833																	0.97487	0.999402		0.111911	0.89286
	0.377193	0.962191		0.135784	0.862921		0.0860077	0.838405																	0.975269	0.999402		0.112072	0.89286
	0.377193	0.962775		0.136282	0.862921		0.0863853	0.838405																	0.97866	0.999402		0.112072	0.892941
	0.379337	0.962775		0.136282	0.863021		0.0863853	0.838556																	0.979059	0.999402		0.112153	0.892941
	0.379337	0.96297		0.13688	0.863021		0.0864608	0.838556																	0.980056	0.999402		0.112153	0.893022
	0.382456	0.96297		0.13688	0.86312		0.0864608	0.838707																	0.980854	0.999402		0.112315	0.893022
	0.382456	0.96336		0.137079	0.86312		0.0866873	0.838707																	0.981053	0.999402		0.112315	0.893103
	0.382846	0.96336		0.137079	0.86322		0.0866873	0.838858																	0.981452	0.999402		0.112396	0.893103
	0.382846	0.96375		0.137378	0.86322		0.0868383	0.838858																	0.981651	0.999402		0.112396	0.893183
	0.388304	0.96375		0.137378	0.863319		0.0868383	0.838934																	0.982449	0.999402		0.112477	0.893183
	0.388304	0.963945		0.137876	0.863319		0.0869138	0.838934																	0.983047	0.999402		0.112477	0.893264
	0.388499	0.963945		0.137876	0.863419		0.0869138	0.839009																	0.983247	0.999601		0.112558	0.893264
	0.388499	0.96414		0.137976	0.863419		0.0871404	0.839009																	0.983446	0.999601		0.112558	0.893426
	0.390643	0.96414		0.137976	0.863519		0.0871404	0.83916																	0.984045	0.999601		0.113043	0.893426
	0.390643	0.964334		0.138075	0.863519		0.0872159	0.83916																	0.986837	0.999601		0.113043	0.893507
	0.390838	0.964334		0.138075	0.863618		0.0872159	0.839236																	1	1		0.113447	0.893507
	0.390838	0.964529		0.138275	0.863618		0.0872914	0.839236																				0.113447	0.893588
	0.392593	0.964529		0.138275	0.863718		0.0872914	0.839311																				0.113771	0.893588
	0.392593	0.964724		0.138474	0.863718		0.0874424	0.839311																				0.113771	0.893749
	0.395322	0.964724		0.138474	0.863917		0.0874424	0.839538																				0.113851	0.893749
	0.395322	0.964919		0.13937	0.863917		0.0875934	0.839538																				0.113851	0.893911
	0.396101	0.964919		0.13937	0.864017		0.0875934	0.839915																				0.114013	0.893911
	0.396101	0.965114		0.139669	0.864017		0.08782	0.839915																				0.114013	0.893992
	0.397466	0.965114		0.139669	0.864116		0.08782	0.840142																				0.114094	0.893992
	0.397466	0.965504		0.139769	0.864116		0.0878955	0.840142																				0.114094	0.894073
	0.398051	0.965504		0.139769	0.864216		0.0878955	0.840293																				0.114256	0.894073
	0.398051	0.965894		0.140068	0.864216		0.087971	0.840293																				0.114256	0.894154
	0.40078	0.965894		0.140068	0.864415		0.087971	0.840444																				0.114337	0.894154
	0.40078	0.966088		0.140267	0.864415		0.0884996	0.840444																				0.114337	0.894235
	0.400975	0.966088		0.140267	0.864515		0.0884996	0.84052																				0.11466	0.894235
	0.400975	0.966283		0.140566	0.864515		0.0885751	0.84052																				0.11466	0.894396
	0.403119	0.966283		0.140566	0.864614		0.0885751	0.840595																				0.114983	0.894396
	0.403119	0.966478		0.140665	0.864614		0.0886506	0.840595																				0.114983	0.894477
	0.404288	0.966478		0.140665	0.864714		0.0886506	0.840671																				0.115064	0.894477
	0.404288	0.966673		0.140964	0.864714		0.0888016	0.840671																				0.115064	0.894558
	0.404483	0.966673		0.140964	0.864814		0.0888016	0.840746																				0.115226	0.894558
	0.404483	0.966868		0.141462	0.864814		0.0890282	0.840746																				0.115226	0.894801
	0.404873	0.966868		0.141462	0.864913		0.0890282	0.840897																				0.115469	0.894801
	0.404873	0.967063		0.141562	0.864913		0.0893302	0.840897																				0.115469	0.894962
	0.407018	0.967063		0.141562	0.865212		0.0893302	0.841124																				0.11563	0.894962
	0.407018	0.967258		0.141662	0.865212		0.0895567	0.841124																				0.11563	0.895043
	0.408382	0.967258		0.141662	0.865411		0.0895567	0.841199																				0.115792	0.895043
	0.408382	0.967453		0.141761	0.865411		0.0901608	0.841199																				0.115792	0.895205
	0.410136	0.967453		0.141761	0.865511		0.0901608	0.841426																				0.116115	0.895205
	0.410136	0.967648		0.141961	0.865511		0.0903119	0.841426																				0.116115	0.895286
	0.411306	0.967648		0.141961	0.865611		0.0903119	0.841501																				0.116277	0.895286
	0.411306	0.967843		0.14206	0.865611		0.0903874	0.841501																				0.116277	0.895367
	0.412086	0.967843		0.14206	0.86571		0.0903874	0.841577																				0.116439	0.895367
	0.412086	0.968232		0.14216	0.86571		0.0904629	0.841577																				0.116439	0.895448
	0.412281	0.968232		0.14216	0.866109		0.0904629	0.841652																				0.11652	0.895448
	0.412281	0.968427		0.142758	0.866109		0.0906139	0.841652																				0.11652	0.895528
	0.41384	0.968427		0.142758	0.866208		0.0906139	0.841879																				0.116601	0.895528
	0.41384	0.968622		0.142857	0.866208		0.0908404	0.841879																				0.116601	0.895609
	0.414815	0.968622		0.142857	0.866408		0.0908404	0.841954																				0.116681	0.895609
	0.414815	0.968817		0.143056	0.866408		0.0909915	0.841954																				0.116681	0.89569
	0.418519	0.968817		0.143056	0.866507		0.0909915	0.842181																				0.116843	0.89569
	0.418519	0.969012		0.143654	0.866507		0.091067	0.842181																				0.116843	0.895852
	0.419688	0.969012		0.143654	0.866607		0.091067	0.842332																				0.117733	0.895852
	0.419688	0.969597		0.144053	0.866607		0.0914445	0.842332																				0.117733	0.896014
	0.421248	0.969597		0.144053	0.866707		0.0914445	0.842483																				0.117814	0.896014
	0.421248	0.969791		0.144152	0.866707		0.0915956	0.842483																				0.117814	0.896094
	0.422417	0.969791		0.144152	0.866906		0.0915956	0.842558																				0.117894	0.896094
	0.422417	0.969986		0.144252	0.866906		0.0916711	0.842558																				0.117894	0.896175
	0.422807	0.969986		0.144252	0.867005		0.0916711	0.842709																				0.118137	0.896175
	0.422807	0.970376		0.144551	0.867005		0.0918976	0.842709																				0.118137	0.896256
	0.426901	0.970376		0.144551	0.867304		0.0918976	0.84286																				0.11838	0.896256
	0.426901	0.970571		0.145348	0.867304		0.0921241	0.84286																				0.11838	0.896499
	0.428265	0.970571		0.145348	0.867404		0.0921241	0.842936																				0.118541	0.896499
	0.428265	0.970766		0.145447	0.867404		0.0922752	0.842936																				0.118541	0.89658
	0.42924	0.970766		0.145447	0.867503		0.0922752	0.843162																				0.119431	0.89658
	0.42924	0.970961		0.145746	0.867503		0.0929548	0.843162																				0.119431	0.896822
	0.430214	0.970961		0.145746	0.867603		0.0929548	0.843238																				0.119512	0.896822
	0.430214	0.971156		0.146045	0.867603		0.0930303	0.843238																				0.119512	0.896903
	0.430409	0.971156		0.146045	0.868002		0.0930303	0.843313																				0.120158	0.896903
	0.430409	0.971351		0.146344	0.868002		0.0932568	0.843313																				0.120158	0.897065
	0.431774	0.971351		0.146344	0.868201		0.0932568	0.843389																				0.120239	0.897065
	0.431774	0.971546		0.146444	0.868201		0.0933323	0.843389																				0.120239	0.897146
	0.431969	0.971546		0.146444	0.8683		0.0933323	0.84354																				0.120482	0.897146
	0.431969	0.97174		0.146742	0.8683		0.0934078	0.84354																				0.120482	0.897307
	0.436257	0.97174		0.146742	0.8685		0.0934078	0.843615																				0.121371	0.897307
	0.436257	0.971935		0.146842	0.8685		0.0934833	0.843615																				0.121371	0.897388
	0.438596	0.971935		0.146842	0.868599		0.0934833	0.843691																				0.121533	0.897388
	0.438596	0.97213		0.147639	0.868599		0.0935589	0.843691																				0.121533	0.897469
	0.438986	0.97213		0.147639	0.868699		0.0935589	0.844069																				0.121614	0.897469
	0.438986	0.972325		0.148735	0.868699		0.0936344	0.844069																				0.121614	0.89755
	0.448733	0.972325		0.148735	0.869097		0.0936344	0.84422																				0.121695	0.89755
	0.448733	0.97252		0.148834	0.869097		0.0937099	0.84422																				0.121695	0.897631
	0.449318	0.97252		0.148834	0.869197		0.0937099	0.844371																				0.12218	0.897631
	0.449318	0.97291		0.149233	0.869197		0.0940119	0.844371																				0.12218	0.897712
	0.450292	0.97291		0.149233	0.869297		0.0940119	0.844522																				0.122261	0.897712
	0.450292	0.973105		0.149532	0.869297		0.0940874	0.844522																				0.122261	0.897793
	0.453216	0.973105		0.149532	0.869396		0.0940874	0.844597																				0.122503	0.897793
	0.453216	0.9733		0.149831	0.869396		0.094314	0.844597																				0.122503	0.897873
	0.453606	0.9733		0.149831	0.869496		0.094314	0.844673																				0.122584	0.897873
	0.453606	0.973494		0.15003	0.869496		0.0943895	0.844673																				0.122584	0.897954
	0.455556	0.973494		0.15003	0.869596		0.0943895	0.844824																				0.122665	0.897954
	0.455556	0.973689		0.150329	0.869596		0.0945405	0.844824																				0.122665	0.898035
	0.45575	0.973689		0.150329	0.869795		0.0945405	0.844899																				0.122746	0.898035
	0.45575	0.973884		0.150428	0.869795		0.094767	0.844899																				0.122746	0.898197
	0.455945	0.973884		0.150428	0.869894		0.094767	0.845126																				0.122827	0.898197
	0.455945	0.974079		0.150727	0.869894		0.0949936	0.845126																				0.122827	0.898359
	0.45848	0.974079		0.150727	0.869994		0.0949936	0.845201																				0.122989	0.898359
	0.45848	0.974274		0.151425	0.869994		0.0951446	0.845201																				0.122989	0.898439
	0.459259	0.974274		0.151425	0.870094		0.0951446	0.845277																				0.123069	0.898439
	0.459259	0.974469		0.151524	0.870094		0.0952201	0.845277																				0.123069	0.89852
	0.461014	0.974469		0.151524	0.870193		0.0952201	0.845579																				0.123474	0.89852
	0.461014	0.974664		0.151723	0.870193		0.0953711	0.845579																				0.123474	0.898682
	0.464522	0.974664		0.151723	0.870293		0.0953711	0.845654																				0.123635	0.898682
	0.464522	0.974859		0.153716	0.870293		0.0955222	0.845654																				0.123635	0.898763
	0.464717	0.974859		0.153716	0.870492		0.0955222	0.845956																				0.123878	0.898763
	0.464717	0.975054		0.153816	0.870492		0.0955977	0.845956																				0.123878	0.898844
	0.467446	0.975054		0.153816	0.870691		0.0955977	0.846183																				0.124121	0.898844
	0.467446	0.975248		0.153915	0.870691		0.0957487	0.846183																				0.124121	0.898925
	0.468811	0.975248		0.153915	0.870791		0.0957487	0.846334																				0.124282	0.898925
	0.468811	0.975443		0.154015	0.870791		0.0959752	0.846334																				0.124282	0.899005
	0.469786	0.975443		0.154015	0.870891		0.0959752	0.846409																				0.124363	0.899005
	0.469786	0.975638		0.154114	0.870891		0.0960507	0.846409																				0.124363	0.899086
	0.469981	0.975638		0.154114	0.871189		0.0960507	0.846485																				0.124444	0.899086
	0.469981	0.975833		0.154214	0.871189		0.0963528	0.846485																				0.124444	0.899248
	0.472904	0.975833		0.154214	0.871389		0.0963528	0.846636																				0.125334	0.899248
	0.472904	0.976028		0.154413	0.871389		0.0964283	0.846636																				0.125334	0.899329
	0.476998	0.976028		0.154413	0.871488		0.0964283	0.846711																				0.125657	0.899329
	0.476998	0.976223		0.154612	0.871488		0.0965793	0.846711																				0.125657	0.89941
	0.477193	0.976223		0.154612	0.871688		0.0965793	0.846938																				0.125738	0.89941
	0.477193	0.976418		0.154712	0.871688		0.0968059	0.846938																				0.125738	0.899491
	0.477583	0.976418		0.154712	0.871887		0.0968059	0.847014																				0.126142	0.899491
	0.477583	0.976613		0.155808	0.871887		0.0968814	0.847014																				0.126142	0.899571
	0.488109	0.976613		0.155808	0.871986		0.0968814	0.847089																				0.126223	0.899571
	0.488109	0.976808		0.155908	0.871986		0.0969569	0.847089																				0.126223	0.899652
	0.491813	0.976808		0.155908	0.872086		0.0969569	0.84724																				0.126304	0.899652
	0.491813	0.977003		0.156007	0.872086		0.0971834	0.84724																				0.126304	0.899814
	0.492982	0.977003		0.156007	0.872285		0.0971834	0.847391																				0.126466	0.899814
	0.492982	0.977197		0.156107	0.872285		0.0972589	0.847391																				0.126466	0.900057
	0.493567	0.977197		0.156107	0.872485		0.0972589	0.847618																				0.128164	0.900057
	0.493567	0.977392		0.156804	0.872485		0.0973344	0.847618																				0.128164	0.900137
	0.494152	0.977392		0.156804	0.872584		0.0973344	0.847693																				0.128245	0.900137
	0.494152	0.977587		0.157402	0.872584		0.097561	0.847693																				0.128245	0.900299
	0.494932	0.977587		0.157402	0.872684		0.097561	0.847769																				0.128325	0.900299
	0.494932	0.977782		0.157501	0.872684		0.0976365	0.847769																				0.128325	0.900461
	0.499415	0.977782		0.157501	0.872883		0.0976365	0.847844																				0.128487	0.900461
	0.499415	0.977977		0.157601	0.872883		0.0977875	0.847844																				0.128487	0.900542
	0.503899	0.977977		0.157601	0.872983		0.0977875	0.848071																				0.128649	0.900542
	0.503899	0.978172		0.157701	0.872983		0.0979385	0.848071																				0.128649	0.900703
	0.505068	0.978172		0.157701	0.873082		0.0979385	0.848146																				0.12873	0.900703
	0.505068	0.978367		0.1578	0.873082		0.0983161	0.848146																				0.12873	0.900784
	0.505263	0.978367		0.1578	0.873182		0.0983161	0.848297																				0.128811	0.900784
	0.505263	0.978562		0.158	0.873182		0.0984671	0.848297																				0.128811	0.900946
	0.506433	0.978562		0.158	0.873282		0.0984671	0.848524																				0.129296	0.900946
	0.506433	0.978757		0.158398	0.873282		0.0985426	0.848524																				0.129296	0.901027
	0.507992	0.978757		0.158398	0.873381		0.0985426	0.848599																				0.129538	0.901027
	0.507992	0.978951		0.159095	0.873381		0.0986936	0.848599																				0.129538	0.901189
	0.508772	0.978951		0.159095	0.87358		0.0986936	0.84875																				0.129619	0.901189
	0.508772	0.979146		0.159793	0.87358		0.0989957	0.84875																				0.129619	0.90127
	0.512086	0.979146		0.159793	0.87378		0.0989957	0.848826																				0.129943	0.90127
	0.512086	0.979341		0.160092	0.87378		0.0990712	0.848826																				0.129943	0.90135
	0.512671	0.979341		0.160092	0.873879		0.0990712	0.848901																				0.130023	0.90135
	0.512671	0.979536		0.160291	0.873879		0.0992222	0.848901																				0.130023	0.901431
	0.51423	0.979536		0.160291	0.874278		0.0992222	0.849052																				0.130104	0.901431
	0.51423	0.979731		0.161586	0.874278		0.0992977	0.849052																				0.130104	0.901512
	0.514425	0.979731		0.161586	0.874477		0.0992977	0.849128																				0.130428	0.901512
	0.514425	0.979926		0.161984	0.874477		0.0995243	0.849128																				0.130428	0.901674
	0.51501	0.979926		0.161984	0.874577		0.0995243	0.849203																				0.131236	0.901674
	0.51501	0.980316		0.162084	0.874577		0.0998263	0.849203																				0.131236	0.901755
	0.515789	0.980316		0.162084	0.874676		0.0998263	0.849354																				0.131722	0.901755
	0.515789	0.980511		0.162184	0.874676		0.0999018	0.849354																				0.131722	0.901836
	0.516569	0.980511		0.162184	0.874776		0.0999018	0.849656																				0.131883	0.901836
	0.516569	0.980706		0.16328	0.874776		0.100053	0.849656																				0.131883	0.901916
	0.517544	0.980706		0.16328	0.874875		0.100053	0.849732																				0.132045	0.901916
	0.517544	0.9809		0.163678	0.874875		0.100355	0.849732																				0.132045	0.901997
	0.517934	0.9809		0.163678	0.874975		0.100355	0.849807																				0.132126	0.901997
	0.517934	0.981095		0.164774	0.874975		0.100506	0.849807																				0.132126	0.902078
	0.521637	0.981095		0.164774	0.875075		0.100506	0.849958																				0.132207	0.902078
	0.521637	0.98129		0.165172	0.875075		0.100581	0.849958																				0.132207	0.902159
	0.521832	0.98129		0.165172	0.875473		0.100581	0.850034																				0.132368	0.902159
	0.521832	0.981485		0.165372	0.875473		0.100657	0.850034																				0.132368	0.90224
	0.523587	0.981485		0.165372	0.875573		0.100657	0.850185																				0.132611	0.90224
	0.523587	0.98168		0.16577	0.875573		0.101186	0.850185																				0.132611	0.902321
	0.525341	0.98168		0.16577	0.875772		0.101186	0.850412																				0.133096	0.902321
	0.525341	0.981875		0.16587	0.875772		0.101261	0.850412																				0.133096	0.902482
	0.526316	0.981875		0.16587	0.876071		0.101261	0.850487																				0.133662	0.902482
	0.526316	0.98207		0.166268	0.876071		0.101412	0.850487																				0.133662	0.902563
	0.528265	0.98207		0.166268	0.876171		0.101412	0.850563																				0.134066	0.902563
	0.528265	0.98246		0.166467	0.876171		0.101488	0.850563																				0.134066	0.902644
	0.52846	0.98246		0.166467	0.87627		0.101488	0.85094																				0.134552	0.902644
	0.52846	0.982654		0.166966	0.87627		0.101639	0.85094																				0.134552	0.902887
	0.52924	0.982654		0.166966	0.876469		0.101639	0.851016																				0.134713	0.902887
	0.52924	0.982849		0.167065	0.876469		0.101714	0.851016																				0.134713	0.902968
	0.531774	0.982849		0.167065	0.876569		0.101714	0.851091																				0.134794	0.902968
	0.531774	0.983044		0.167364	0.876569		0.102469	0.851091																				0.134794	0.903048
	0.537622	0.983044		0.167364	0.876669		0.102469	0.851167																				0.134875	0.903048
	0.537622	0.983239		0.167563	0.876669		0.10262	0.851167																				0.134875	0.903129
	0.538596	0.983239		0.167563	0.876768		0.10262	0.851242																				0.135037	0.903129
	0.538596	0.983434		0.167962	0.876768		0.102847	0.851242																				0.135037	0.903453
	0.539181	0.983434		0.167962	0.876868		0.102847	0.851393																				0.135279	0.903453
	0.539181	0.983629		0.16846	0.876868		0.102998	0.851393																				0.135279	0.903534
	0.540351	0.983629		0.16846	0.876968		0.102998	0.851469																				0.135684	0.903534
	0.540351	0.983824		0.169456	0.876968		0.103073	0.851469																				0.135684	0.903695
	0.541715	0.983824		0.169456	0.877067		0.103073	0.851544																				0.136007	0.903695
	0.541715	0.984019		0.170253	0.877067		0.103149	0.851544																				0.136007	0.903938
	0.54347	0.984019		0.170253	0.877366		0.103149	0.851695																				0.136573	0.903938
	0.54347	0.984214		0.170353	0.877366		0.1033	0.851695																				0.136573	0.904019
	0.566472	0.984214		0.170353	0.877565		0.1033	0.851771																				0.136654	0.904019
	0.566472	0.984408		0.170552	0.877565		0.103526	0.851771																				0.136654	0.9041
	0.574074	0.984408		0.170552	0.877665		0.103526	0.851922																				0.137705	0.9041
	0.574074	0.984603		0.170652	0.877665		0.103602	0.851922																				0.137705	0.904261
	0.574269	0.984603		0.170652	0.877764		0.103602	0.851997																				0.138514	0.904261
	0.574269	0.984798		0.17105	0.877764		0.103677	0.851997																				0.138514	0.904342
	0.578363	0.984798		0.17105	0.878163		0.103677	0.852148																				0.139484	0.904342
	0.578363	0.984993		0.171448	0.878163		0.103979	0.852148																				0.139484	0.904585
	0.580702	0.984993		0.171448	0.878362		0.103979	0.852299																				0.139565	0.904585
	0.580702	0.985188		0.171747	0.878362		0.10413	0.852299																				0.139565	0.904747
	0.5846	0.985188		0.171747	0.878462		0.10413	0.852375																				0.139646	0.904747
	0.5846	0.985383		0.172345	0.878462		0.104282	0.852375																				0.139646	0.904827
	0.58577	0.985383		0.172345	0.878561		0.104282	0.852526																				0.139727	0.904827
	0.58577	0.985578		0.173042	0.878561		0.104357	0.852526																				0.139727	0.904989
	0.595127	0.985578		0.173042	0.878761		0.104357	0.852677																				0.139808	0.904989
	0.595127	0.985773		0.173839	0.878761		0.104433	0.852677																				0.139808	0.90507
	0.600195	0.985773		0.173839	0.87896		0.104433	0.852903																				0.140212	0.90507
	0.600195	0.985968		0.173939	0.87896		0.10481	0.852903																				0.140212	0.905151
	0.604483	0.985968		0.173939	0.87906		0.10481	0.852979																				0.140293	0.905151
	0.604483	0.986163		0.174039	0.87906		0.104886	0.852979																				0.140293	0.905313
	0.604678	0.986163		0.174039	0.879159		0.104886	0.853054																				0.140374	0.905313
	0.604678	0.986357		0.174338	0.879159		0.104961	0.853054																				0.140374	0.905393
	0.604873	0.986357		0.174338	0.879259		0.104961	0.85313																				0.141667	0.905393
	0.604873	0.986552		0.175433	0.879259		0.105112	0.85313																				0.141667	0.905474
	0.608382	0.986552		0.175433	0.879458		0.105112	0.853281																				0.142476	0.905474
	0.608382	0.986747		0.175633	0.879458		0.105565	0.853281																				0.142476	0.905636
	0.611306	0.986747		0.175633	0.879558		0.105565	0.853356																				0.143042	0.905636
	0.611306	0.986942		0.175832	0.879558		0.105641	0.853356																				0.143042	0.905798
	0.618324	0.986942		0.175832	0.879757		0.105641	0.853508																				0.143204	0.905798
	0.618324	0.987137		0.176131	0.879757		0.105792	0.853508																				0.143204	0.905879
	0.623197	0.987137		0.176131	0.879956		0.105792	0.853659																				0.143285	0.905879
	0.623197	0.987332		0.176529	0.879956		0.105867	0.853659																				0.143285	0.905959
	0.624561	0.987332		0.176529	0.880056		0.105867	0.853734																				0.143608	0.905959
	0.624561	0.987527		0.176928	0.880056		0.105943	0.853734																				0.143608	0.90604
	0.631189	0.987527		0.176928	0.880255		0.105943	0.85381																				0.143931	0.90604
	0.631189	0.987917		0.177227	0.880255		0.106018	0.85381																				0.143931	0.906121
	0.633528	0.987917		0.177227	0.880355		0.106018	0.853961																				0.144336	0.906121
	0.633528	0.988111		0.177326	0.880355		0.10632	0.853961																				0.144336	0.906202
	0.634503	0.988111		0.177326	0.880554		0.10632	0.854036																				0.144497	0.906202
	0.634503	0.988306		0.178223	0.880554		0.106471	0.854036																				0.144497	0.906283
	0.646589	0.988306		0.178223	0.880654		0.106471	0.854112																				0.144578	0.906283
	0.646589	0.988501		0.178322	0.880654		0.106622	0.854112																				0.144578	0.906364
	0.648538	0.988501		0.178322	0.880853		0.106622	0.854187																				0.144659	0.906364
	0.648538	0.988696		0.178422	0.880853		0.106698	0.854187																				0.144659	0.906445
	0.654581	0.988696		0.178422	0.880952		0.106698	0.854414																				0.145629	0.906445
	0.654581	0.988891		0.17882	0.880952		0.106773	0.854414																				0.145629	0.906606
	0.65614	0.988891		0.17882	0.881052		0.106773	0.854489																				0.145953	0.906606
	0.65614	0.989086		0.17892	0.881052		0.107075	0.854489																				0.145953	0.906687
	0.661793	0.989086		0.17892	0.881152		0.107075	0.85464																				0.146196	0.906687
	0.661793	0.989281		0.17902	0.881152		0.107529	0.85464																				0.146196	0.90693
	0.665107	0.989281		0.17902	0.881351		0.107529	0.854791																				0.146357	0.90693
	0.665107	0.989476		0.179518	0.881351		0.107604	0.854791																				0.146357	0.907011
	0.669396	0.989476		0.179518	0.88145		0.107604	0.855018																				0.146519	0.907011
	0.669396	0.989671		0.180215	0.88145		0.107831	0.855018																				0.146519	0.907091
	0.677583	0.989671		0.180215	0.88155		0.107831	0.855093																				0.147489	0.907091
	0.677583	0.989866		0.180414	0.88155		0.107906	0.855093																				0.147489	0.907253
	0.680117	0.989866		0.180414	0.88165		0.107906	0.85532																				0.14757	0.907253
	0.680117	0.990255		0.180514	0.88165		0.108057	0.85532																				0.14757	0.907334
	0.687914	0.990255		0.180514	0.881749		0.108057	0.855395																				0.147732	0.907334
	0.687914	0.99045		0.181211	0.881749		0.108208	0.855395																				0.147732	0.907496
	0.688499	0.99045		0.181211	0.881849		0.108208	0.855471																				0.147813	0.907496
	0.688499	0.990645		0.181311	0.881849		0.108661	0.855471																				0.147813	0.907577
	0.695712	0.990645		0.181311	0.881949		0.108661	0.855773																				0.147894	0.907577
	0.695712	0.99084		0.181411	0.881949		0.108737	0.855773																				0.147894	0.907657
	0.696101	0.99084		0.181411	0.882048		0.108737	0.855848																				0.148055	0.907657
	0.696101	0.991035		0.18151	0.882048		0.108812	0.855848																				0.148055	0.907738
	0.705848	0.991035		0.18151	0.882148		0.108812	0.855999																				0.14846	0.907738
	0.705848	0.99123		0.18161	0.882148		0.108963	0.855999																				0.14846	0.907819
	0.706433	0.99123		0.18161	0.882347		0.108963	0.856528																				0.148621	0.907819
	0.706433	0.991425		0.181909	0.882347		0.109039	0.856528																				0.148621	0.9079
	0.713255	0.991425		0.181909	0.882447		0.109039	0.856755																				0.148864	0.9079
	0.713255	0.99162		0.182108	0.882447		0.109492	0.856755																				0.148864	0.908143
	0.720858	0.99162		0.182108	0.882746		0.109492	0.856906																				0.149187	0.908143
	0.720858	0.991814		0.182307	0.882746		0.109567	0.856906																				0.149187	0.908223
	0.721832	0.991814		0.182307	0.882845		0.109567	0.857057																				0.1504	0.908223
	0.721832	0.992009		0.182606	0.882845		0.109643	0.857057																				0.1504	0.908304
	0.724756	0.992009		0.182606	0.882945		0.109643	0.857208																				0.150481	0.908304
	0.724756	0.992204		0.182706	0.882945		0.109718	0.857208																				0.150481	0.908385
	0.729045	0.992204		0.182706	0.883044		0.109718	0.857283																				0.150562	0.908385
	0.729045	0.992399		0.182905	0.883044		0.109869	0.857283																				0.150562	0.908547
	0.72963	0.992399		0.182905	0.883144		0.109869	0.857359																				0.151047	0.908547
	0.72963	0.992594		0.183005	0.883144		0.109945	0.857359																				0.151047	0.908709
	0.735088	0.992594		0.183005	0.883244		0.109945	0.857434																				0.151128	0.908709
	0.735088	0.992789		0.183503	0.883244		0.110624	0.857434																				0.151128	0.90879
	0.737232	0.992789		0.183503	0.883443		0.110624	0.85751																				0.151775	0.90879
	0.737232	0.992984		0.183602	0.883443		0.110927	0.85751																				0.151775	0.908951
	0.747563	0.992984		0.183602	0.883543		0.110927	0.857812																				0.152017	0.908951
	0.747563	0.993179		0.1841	0.883543		0.111078	0.857812																				0.152017	0.909032
	0.753216	0.993179		0.1841	0.883742		0.111078	0.857963																				0.152179	0.909032
	0.753216	0.993374		0.184399	0.883742		0.111229	0.857963																				0.152179	0.909113
	0.753606	0.993374		0.184399	0.883841		0.111229	0.858038																				0.152503	0.909113
	0.753606	0.993569		0.184499	0.883841		0.11138	0.858038																				0.152503	0.909194
	0.754971	0.993569		0.184499	0.883941		0.11138	0.858189																				0.152745	0.909194
	0.754971	0.993763		0.184599	0.883941		0.111531	0.858189																				0.152745	0.909356
	0.761988	0.993763		0.184599	0.884041		0.111531	0.858265																				0.152907	0.909356
	0.761988	0.993958		0.184698	0.884041		0.111606	0.858265																				0.152907	0.909598
	0.765497	0.993958		0.184698	0.88424		0.111606	0.85834																				0.15315	0.909598
	0.765497	0.994348		0.184997	0.88424		0.111682	0.85834																				0.15315	0.909679
	0.776998	0.994348		0.184997	0.884539		0.111682	0.858416																				0.153554	0.909679
	0.776998	0.994543		0.185196	0.884539		0.111757	0.858416																				0.153554	0.90976
	0.79922	0.994543		0.185196	0.884638		0.111757	0.858491																				0.154282	0.90976
	0.79922	0.994738		0.185395	0.884638		0.112059	0.858491																				0.154282	0.909841
	0.800975	0.994738		0.185395	0.884738		0.112059	0.858567																				0.154767	0.909841
	0.800975	0.994933		0.186292	0.884738		0.11221	0.858567																				0.154767	0.910002
	0.814815	0.994933		0.186292	0.884838		0.11221	0.858718																				0.155171	0.910002
	0.814815	0.995128		0.186691	0.884838		0.112361	0.858718																				0.155171	0.910083
	0.822222	0.995128		0.186691	0.885136		0.112361	0.858793																				0.155252	0.910083
	0.822222	0.995323		0.18679	0.885136		0.112512	0.858793																				0.155252	0.910164
	0.822417	0.995323		0.18679	0.885236		0.112512	0.858869																				0.155333	0.910164
	0.822417	0.995517		0.187288	0.885236		0.112588	0.858869																				0.155333	0.910326
	0.831969	0.995517		0.187288	0.885535		0.112588	0.858944																				0.155494	0.910326
	0.831969	0.995712		0.187687	0.885535		0.112663	0.858944																				0.155494	0.910407
	0.842495	0.995712		0.187687	0.885635		0.112663	0.85902																				0.155737	0.910407
	0.842495	0.995907		0.188085	0.885635		0.113041	0.85902																				0.155737	0.910568
	0.853996	0.995907		0.188085	0.885933		0.113041	0.859095																				0.155818	0.910568
	0.853996	0.996102		0.188185	0.885933		0.113192	0.859095																				0.155818	0.910811
	0.861014	0.996102		0.188185	0.886133		0.113192	0.859171																				0.156303	0.910811
	0.861014	0.996297		0.188683	0.886133		0.113267	0.859171																				0.156303	0.910973
	0.874269	0.996297		0.188683	0.886432		0.113267	0.859322																				0.156546	0.910973
	0.874269	0.996492		0.188982	0.886432		0.113343	0.859322																				0.156546	0.911054
	0.877193	0.996492		0.188982	0.886631		0.113343	0.859397																				0.156707	0.911054
	0.877193	0.996687		0.189181	0.886631		0.113418	0.859397																				0.156707	0.911134
	0.880702	0.996687		0.189181	0.887029		0.113418	0.859473																				0.157112	0.911134
	0.880702	0.996882		0.18938	0.887029		0.113645	0.859473																				0.157112	0.911215
	0.8846	0.996882		0.18938	0.887129		0.113645	0.859775																				0.157354	0.911215
	0.8846	0.997077		0.18958	0.887129		0.11372	0.859775																				0.157354	0.911296
	0.889864	0.997077		0.18958	0.887328		0.11372	0.859926																				0.157678	0.911296
	0.889864	0.997271		0.190277	0.887328		0.113796	0.859926																				0.157678	0.91162
	0.890643	0.997271		0.190277	0.887627		0.113796	0.860002																				0.157759	0.91162
	0.890643	0.997466		0.190875	0.887627		0.113871	0.860002																				0.157759	0.9117
	0.906238	0.997466		0.190875	0.887727		0.113871	0.860077																				0.157839	0.9117
	0.906238	0.997661		0.191074	0.887727		0.114023	0.860077																				0.157839	0.911943
	0.910526	0.997661		0.191074	0.887826		0.114023	0.860153																				0.158001	0.911943
	0.910526	0.997856		0.191273	0.887826		0.114249	0.860153																				0.158001	0.912024
	0.922807	0.997856		0.191273	0.887926		0.114249	0.860228																				0.160508	0.912024
	0.922807	0.998051		0.191472	0.887926		0.114325	0.860228																				0.160508	0.912105
	0.930799	0.998051		0.191472	0.888125		0.114325	0.860304																				0.161074	0.912105
	0.930799	0.998246		0.19207	0.888125		0.1144	0.860304																				0.161074	0.912347
	0.940936	0.998246		0.19207	0.888324		0.1144	0.860757																				0.161397	0.912347
	0.940936	0.998441		0.192668	0.888324		0.114476	0.860757																				0.161397	0.912428
	0.947563	0.998441		0.192668	0.888524		0.114476	0.860832																				0.16164	0.912428
	0.947563	0.998636		0.192767	0.888524		0.114627	0.860832																				0.16164	0.912509
	0.963158	0.998636		0.192767	0.888623		0.114627	0.860983																				0.161721	0.912509
	0.963158	0.998831		0.192867	0.888623		0.114853	0.860983																				0.161721	0.91259
	0.968031	0.998831		0.192867	0.888723		0.114853	0.861059																				0.161882	0.91259
	0.968031	0.999026		0.193465	0.888723		0.115231	0.861059																				0.161882	0.912671
	0.974854	0.999026		0.193465	0.888822		0.115231	0.861134																				0.162368	0.912671
	0.975244	0.999026		0.194063	0.888822		0.115457	0.861134																				0.162368	0.912752
	0.975439	0.999026		0.194063	0.888922		0.115457	0.86121																				0.162529	0.912752
	0.975828	0.999026		0.194162	0.888922		0.116363	0.86121																				0.162529	0.912833
	0.976413	0.999026		0.194162	0.889121		0.116363	0.861361																				0.16261	0.912833
	0.976803	0.999026		0.194461	0.889121		0.116514	0.861361																				0.16261	0.912994
	0.977193	0.999026		0.194461	0.889221		0.116514	0.861436																				0.162772	0.912994
	0.977583	0.999026		0.19486	0.889221		0.116892	0.861436																				0.162772	0.913237
	0.981092	0.999026		0.19486	0.88942		0.116892	0.861587																				0.163419	0.913237
	0.981287	0.99922		0.195158	0.88942		0.117043	0.861587																				0.163419	0.913318
	0.981481	0.99922		0.195158	0.889619		0.117043	0.861663																				0.163823	0.913318
	0.982066	0.99922		0.196155	0.889619		0.117118	0.861663																				0.163823	0.913399
	0.982846	0.99922		0.196155	0.889719		0.117118	0.861814																				0.164308	0.913399
	0.983041	0.99922		0.196254	0.889719		0.117194	0.861814																				0.164308	0.913479
	0.983626	0.99922		0.196254	0.889819		0.117194	0.861889																				0.164955	0.913479
	0.983821	0.99922		0.197151	0.889819		0.11727	0.861889																				0.164955	0.91356
	0.98616	0.99922		0.197151	0.889918		0.11727	0.861965																				0.16544	0.91356
	1	1		0.19725	0.889918		0.117421	0.861965																				0.16544	0.913641
				0.19725	0.890018		0.117421	0.86204																				0.165602	0.913641
				0.19745	0.890018		0.117572	0.86204																				0.165602	0.913722
				0.19745	0.890118		0.117572	0.862116																				0.165683	0.913722
				0.197649	0.890118		0.117874	0.862116																				0.165683	0.913803
				0.197649	0.890217		0.117874	0.862191																				0.165845	0.913803
				0.197948	0.890217		0.118025	0.862191																				0.165845	0.913965
				0.197948	0.890317		0.118025	0.862267																				0.165925	0.913965
				0.198446	0.890317		0.1181	0.862267																				0.165925	0.914045
				0.198446	0.890416		0.1181	0.862342																				0.166006	0.914045
				0.198546	0.890416		0.118176	0.862342																				0.166006	0.914126
				0.198546	0.890516		0.118176	0.862493																				0.166168	0.914126
				0.198844	0.890516		0.118251	0.862493																				0.166168	0.914369
				0.198844	0.890616		0.118251	0.862644																				0.166249	0.914369
				0.199641	0.890616		0.118327	0.862644																				0.166249	0.91445
				0.199641	0.890715		0.118327	0.86272																				0.166734	0.91445
				0.199841	0.890715		0.118629	0.86272																				0.166734	0.914531
				0.199841	0.890815		0.118629	0.862795																				0.166815	0.914531
				0.200538	0.890815		0.118855	0.862795																				0.166815	0.914611
				0.200538	0.890915		0.118855	0.862871																				0.166896	0.914611
				0.201435	0.890915		0.119006	0.862871																				0.166896	0.914854
				0.201435	0.891014		0.119006	0.863022																				0.167381	0.914854
				0.201634	0.891014		0.119384	0.863022																				0.167381	0.914935
				0.201634	0.891313		0.119384	0.863173																				0.167543	0.914935
				0.201733	0.891313		0.119459	0.863173																				0.167543	0.915016
				0.201733	0.891413		0.119459	0.863249																				0.167866	0.915016
				0.201833	0.891413		0.11961	0.863249																				0.167866	0.915097
				0.201833	0.891612		0.11961	0.863324																				0.16827	0.915097
				0.202032	0.891612		0.119686	0.863324																				0.16827	0.915177
				0.202032	0.891711		0.119686	0.863551																				0.168675	0.915177
				0.202132	0.891711		0.119837	0.863551																				0.168675	0.915258
				0.202132	0.891811		0.119837	0.863626																				0.168756	0.915258
				0.203527	0.891811		0.119912	0.863626																				0.168756	0.91542
				0.203527	0.891911		0.119912	0.863702																				0.168836	0.91542
				0.203726	0.891911		0.120063	0.863702																				0.168836	0.915501
				0.203726	0.89201		0.120063	0.863777																				0.169322	0.915501
				0.203825	0.89201		0.12029	0.863777																				0.169322	0.915582
				0.203825	0.892309		0.12029	0.863928																				0.169968	0.915582
				0.204124	0.892309		0.120365	0.863928																				0.169968	0.915663
				0.204124	0.892409		0.120365	0.864155																				0.170049	0.915663
				0.204324	0.892409		0.120516	0.864155																				0.170049	0.915744
				0.204324	0.892608		0.120516	0.864306																				0.17013	0.915744
				0.204722	0.892608		0.120743	0.864306																				0.17013	0.915824
				0.204722	0.892807		0.120743	0.864457																				0.17102	0.915824
				0.204822	0.892807		0.120894	0.864457																				0.17102	0.916067
				0.204822	0.892907		0.120894	0.864532																				0.171747	0.916067
				0.205021	0.892907		0.121196	0.864532																				0.171747	0.916229
				0.205021	0.893007		0.121196	0.864608																				0.172799	0.916229
				0.205121	0.893007		0.121347	0.864608																				0.172799	0.91631
				0.205121	0.893106		0.121347	0.864683																				0.172879	0.91631
				0.20532	0.893106		0.121423	0.864683																				0.172879	0.916471
				0.20532	0.893206		0.121423	0.864759																				0.173122	0.916471
				0.205419	0.893206		0.121498	0.864759																				0.173122	0.916633
				0.205419	0.893704		0.121498	0.864834																				0.173365	0.916633
				0.205918	0.893704		0.121951	0.864834																				0.173365	0.916876
				0.205918	0.893903		0.121951	0.86491																				0.173688	0.916876
				0.206117	0.893903		0.122027	0.86491																				0.173688	0.917037
				0.206117	0.894102		0.122027	0.864985																				0.174092	0.917037
				0.206216	0.894102		0.122329	0.864985																				0.174092	0.917118
				0.206216	0.894202		0.122329	0.865061																				0.175629	0.917118
				0.206515	0.894202		0.122404	0.865061																				0.175629	0.91728
				0.206515	0.894302		0.122404	0.865136																				0.17579	0.91728
				0.206714	0.894302		0.12248	0.865136																				0.17579	0.917361
				0.206714	0.894401		0.12248	0.865212																				0.175952	0.917361
				0.206814	0.894401		0.122782	0.865212																				0.175952	0.917442
				0.206814	0.894501		0.122782	0.865363																				0.176276	0.917442
				0.207013	0.894501		0.122857	0.865363																				0.176276	0.917603
				0.207013	0.894601		0.122857	0.865514																				0.176842	0.917603
				0.207711	0.894601		0.122933	0.865514																				0.176842	0.917684
				0.207711	0.8947		0.122933	0.865665																				0.176922	0.917684
				0.20801	0.8947		0.123008	0.865665																				0.176922	0.917765
				0.20801	0.8948		0.123008	0.86574																				0.177327	0.917765
				0.208209	0.8948		0.123537	0.86574																				0.177327	0.917846
				0.208209	0.894999		0.123537	0.865891																				0.177408	0.917846
				0.208508	0.894999		0.123839	0.865891																				0.177408	0.917927
				0.208508	0.895099		0.123839	0.865967																				0.177974	0.917927
				0.208607	0.895099		0.123915	0.865967																				0.177974	0.918088
				0.208607	0.895198		0.123915	0.866193																				0.178054	0.918088
				0.209105	0.895198		0.124519	0.866193																				0.178054	0.918169
				0.209105	0.895298		0.124519	0.866269																				0.178135	0.918169
				0.209205	0.895298		0.12467	0.866269																				0.178135	0.918412
				0.209205	0.895497		0.12467	0.866571																				0.178459	0.918412
				0.209504	0.895497		0.124896	0.866571																				0.178459	0.918493
				0.209504	0.895597		0.124896	0.866798																				0.17854	0.918493
				0.209803	0.895597		0.125198	0.866798																				0.17854	0.918654
				0.209803	0.895896		0.125198	0.866873																				0.178701	0.918654
				0.210301	0.895896		0.125349	0.866873																				0.178701	0.918816
				0.210301	0.896095		0.125349	0.867024																				0.179106	0.918816
				0.2105	0.896095		0.125425	0.867024																				0.179106	0.918978
				0.2105	0.896194		0.125425	0.8671																				0.179348	0.918978
				0.210799	0.896194		0.125651	0.8671																				0.179348	0.919059
				0.210799	0.896294		0.125651	0.867251																				0.179995	0.919059
				0.210899	0.896294		0.125953	0.867251																				0.179995	0.91914
				0.210899	0.896394		0.125953	0.867326																				0.180076	0.91914
				0.211098	0.896394		0.126029	0.867326																				0.180076	0.919221
				0.211098	0.896493		0.126029	0.867477																				0.180561	0.919221
				0.211297	0.896493		0.126331	0.867477																				0.180561	0.919382
				0.211297	0.896593		0.126331	0.867553																				0.181855	0.919382
				0.211397	0.896593		0.126406	0.867553																				0.181855	0.919463
				0.211397	0.896792		0.126406	0.867704																				0.183715	0.919463
				0.211994	0.896792		0.126935	0.867704																				0.183715	0.919544
				0.211994	0.896892		0.126935	0.868006																				0.184362	0.919544
				0.212194	0.896892		0.127539	0.868006																				0.184362	0.919625
				0.212194	0.89729		0.127539	0.868157																				0.184685	0.919625
				0.212293	0.89729		0.127615	0.868157																				0.184685	0.919706
				0.212293	0.89739		0.127615	0.868232																				0.18517	0.919706
				0.212592	0.89739		0.12769	0.868232																				0.18517	0.919867
				0.212592	0.897788		0.12769	0.868308																				0.185494	0.919867
				0.212891	0.897788		0.127841	0.868308																				0.185494	0.919948
				0.212891	0.897888		0.127841	0.868383																				0.186141	0.919948
				0.213688	0.897888		0.128068	0.868383																				0.186141	0.920029
				0.213688	0.897988		0.128068	0.868459																				0.186383	0.920029
				0.213887	0.897988		0.128143	0.868459																				0.186383	0.92011
				0.213887	0.898087		0.128143	0.868534																				0.186464	0.92011
				0.213987	0.898087		0.128219	0.868534																				0.186464	0.920272
				0.213987	0.898187		0.128219	0.86861																				0.187677	0.920272
				0.214086	0.898187		0.128294	0.86861																				0.187677	0.920353
				0.214086	0.898287		0.128294	0.868685																				0.188081	0.920353
				0.214186	0.898287		0.128445	0.868685																				0.188081	0.920433
				0.214186	0.898386		0.128445	0.868761																				0.188405	0.920433
				0.214485	0.898386		0.128747	0.868761																				0.188405	0.920514
				0.214485	0.898585		0.128747	0.868836																				0.188728	0.920514
				0.214585	0.898585		0.128898	0.868836																				0.188728	0.920595
				0.214585	0.898685		0.128898	0.868987																				0.18889	0.920595
				0.214883	0.898685		0.129351	0.868987																				0.18889	0.920676
				0.214883	0.898884		0.129351	0.869063																				0.189052	0.920676
				0.215182	0.898884		0.129653	0.869063																				0.189052	0.920757
				0.215182	0.898984		0.129653	0.869289																				0.189537	0.920757
				0.215979	0.898984		0.129955	0.869289																				0.189537	0.920838
				0.215979	0.899083		0.129955	0.869365																				0.189618	0.920838
				0.216079	0.899083		0.130106	0.869365																				0.189618	0.920999
				0.216079	0.899183		0.130106	0.86944																				0.189698	0.920999
				0.216278	0.899183		0.130333	0.86944																				0.189698	0.92108
				0.216278	0.899283		0.130333	0.869516																				0.190022	0.92108
				0.216577	0.899283		0.130484	0.869516																				0.190022	0.921161
				0.216577	0.899382		0.130484	0.869591																				0.190184	0.921161
				0.216776	0.899382		0.131013	0.869591																				0.190184	0.921242
				0.216776	0.899582		0.131013	0.869743																				0.190345	0.921242
				0.217075	0.899582		0.131164	0.869743																				0.190345	0.921323
				0.217075	0.899681		0.131164	0.869818																				0.190426	0.921323
				0.217175	0.899681		0.131315	0.869818																				0.190426	0.921485
				0.217175	0.899781		0.131315	0.869894																				0.19075	0.921485
				0.217274	0.899781		0.131541	0.869894																				0.19075	0.921727
				0.217274	0.89988		0.131541	0.869969																				0.19083	0.921727
				0.217573	0.89988		0.131617	0.869969																				0.19083	0.921808
				0.217573	0.89998		0.131617	0.870196																				0.190911	0.921808
				0.21847	0.89998		0.132145	0.870196																				0.190911	0.921889
				0.21847	0.900179		0.132145	0.870271																				0.191235	0.921889
				0.218769	0.900179		0.132221	0.870271																				0.191235	0.92197
				0.218769	0.900279		0.132221	0.870347																				0.191396	0.92197
				0.218968	0.900279		0.132523	0.870347																				0.191396	0.922051
				0.218968	0.900379		0.132523	0.870422																				0.19172	0.922051
				0.219267	0.900379		0.132749	0.870422																				0.19172	0.922212
				0.219267	0.900578		0.132749	0.870498																				0.193175	0.922212
				0.219964	0.900578		0.1329	0.870498																				0.193175	0.922293
				0.219964	0.900677		0.1329	0.870573																				0.193256	0.922293
				0.220163	0.900677		0.133051	0.870573																				0.193256	0.922455
				0.220163	0.900777		0.133051	0.870649																				0.193337	0.922455
				0.220263	0.900777		0.133127	0.870649																				0.193337	0.922536
				0.220263	0.900877		0.133127	0.8708																				0.193903	0.922536
				0.220562	0.900877		0.133202	0.8708																				0.193903	0.922617
				0.220562	0.901076		0.133202	0.870951																				0.193984	0.922617
				0.220761	0.901076		0.133731	0.870951																				0.193984	0.922698
				0.220761	0.901176		0.133731	0.871026																				0.194469	0.922698
				0.22106	0.901176		0.134184	0.871026																				0.194469	0.922859
				0.22106	0.901275		0.134184	0.871102																				0.19455	0.922859
				0.221359	0.901275		0.134335	0.871102																				0.19455	0.92294
				0.221359	0.901474		0.134335	0.871177																				0.195278	0.92294
				0.222455	0.901474		0.13509	0.871177																				0.195278	0.923021
				0.222455	0.901674		0.13509	0.871328																				0.195682	0.923021
				0.222654	0.901674		0.135619	0.871328																				0.195682	0.923264
				0.222654	0.901773		0.135619	0.871404																				0.195844	0.923264
				0.222953	0.901773		0.135694	0.871404																				0.195844	0.923344
				0.222953	0.901973		0.135694	0.871479																				0.19641	0.923344
				0.223152	0.901973		0.13577	0.871479																				0.19641	0.923425
				0.223152	0.902072		0.13577	0.87163																				0.196652	0.923425
				0.223451	0.902072		0.135996	0.87163																				0.196652	0.923587
				0.223451	0.902172		0.135996	0.871706																				0.197218	0.923587
				0.224148	0.902172		0.136147	0.871706																				0.197218	0.923668
				0.224148	0.902271		0.136147	0.871857																				0.19738	0.923668
				0.224646	0.902271		0.136223	0.871857																				0.19738	0.92383
				0.224646	0.902371		0.136223	0.871932																				0.198027	0.92383
				0.224846	0.902371		0.136298	0.871932																				0.198027	0.92391
				0.224846	0.90257		0.136298	0.872008																				0.198108	0.92391
				0.225344	0.90257		0.136374	0.872008																				0.198108	0.924072
				0.225344	0.90267		0.136374	0.872083																				0.198189	0.924072
				0.225742	0.90267		0.136676	0.872083																				0.198189	0.924234
				0.225742	0.902769		0.136676	0.87231																				0.19835	0.924234
				0.225941	0.902769		0.136751	0.87231																				0.19835	0.924315
				0.225941	0.902969		0.136751	0.872536																				0.198431	0.924315
				0.226041	0.902969		0.136978	0.872536																				0.198431	0.924396
				0.226041	0.903068		0.136978	0.872612																				0.198674	0.924396
				0.226141	0.903068		0.137356	0.872612																				0.198674	0.924638
				0.226141	0.903367		0.137356	0.872687																				0.199078	0.924638
				0.226539	0.903367		0.137733	0.872687																				0.199078	0.924719
				0.226539	0.903666		0.137733	0.872763																				0.200129	0.924719
				0.226639	0.903666		0.138715	0.872763																				0.200129	0.9248
				0.226639	0.903766		0.138715	0.872914																				0.200534	0.9248
				0.227037	0.903766		0.139017	0.872914																				0.200534	0.925042
				0.227037	0.903865		0.139017	0.873065																				0.201019	0.925042
				0.227237	0.903865		0.139092	0.873065																				0.201019	0.925204
				0.227237	0.903965		0.139092	0.873216																				0.201342	0.925204
				0.227436	0.903965		0.139168	0.873216																				0.201342	0.925285
				0.227436	0.904065		0.139168	0.873292																				0.201423	0.925285
				0.228033	0.904065		0.13947	0.873292																				0.201423	0.925366
				0.228033	0.904264		0.13947	0.873367																				0.201908	0.925366
				0.228432	0.904264		0.139847	0.873367																				0.201908	0.925447
				0.228432	0.904363		0.139847	0.873518																				0.202393	0.925447
				0.228631	0.904363		0.14015	0.873518																				0.202393	0.925608
				0.228631	0.904563		0.14015	0.873669																				0.202717	0.925608
				0.229329	0.904563		0.140225	0.873669																				0.202717	0.925689
				0.229329	0.904762		0.140225	0.873745																				0.202879	0.925689
				0.229528	0.904762		0.140301	0.873745																				0.202879	0.92577
				0.229528	0.904862		0.140301	0.87382																				0.202959	0.92577
				0.229827	0.904862		0.140754	0.87382																				0.202959	0.925851
				0.229827	0.904961		0.140754	0.873896																				0.203687	0.925851
				0.230126	0.904961		0.140829	0.873896																				0.203687	0.925932
				0.230126	0.905061		0.140829	0.874047																				0.204011	0.925932
				0.230225	0.905061		0.140905	0.874047																				0.204011	0.926013
				0.230225	0.90526		0.140905	0.874122																				0.204172	0.926013
				0.230723	0.90526		0.14098	0.874122																				0.204172	0.926094
				0.230723	0.905559		0.14098	0.874198																				0.204253	0.926094
				0.230922	0.905559		0.141056	0.874198																				0.204253	0.926174
				0.230922	0.905658		0.141056	0.874273																				0.204819	0.926174
				0.23162	0.905658		0.141207	0.874273																				0.204819	0.926336
				0.23162	0.906157		0.141207	0.874349																				0.204981	0.926336
				0.231819	0.906157		0.141811	0.874349																				0.204981	0.926417
				0.231819	0.906256		0.141811	0.874424																				0.205224	0.926417
				0.232616	0.906256		0.142339	0.874424																				0.205224	0.926498
				0.232616	0.906455		0.142339	0.874651																				0.20587	0.926498
				0.232915	0.906455		0.142415	0.874651																				0.20587	0.92666
				0.232915	0.906555		0.142415	0.874726																				0.206598	0.92666
				0.233413	0.906555		0.142717	0.874726																				0.206598	0.926741
				0.233413	0.906655		0.142717	0.874802																				0.206679	0.926741
				0.23431	0.906655		0.142792	0.874802																				0.206679	0.926821
				0.23431	0.906754		0.142792	0.874877																				0.20676	0.926821
				0.234608	0.906754		0.143623	0.874877																				0.20676	0.926902
				0.234608	0.906854		0.143623	0.874953																				0.206841	0.926902
				0.234708	0.906854		0.143699	0.874953																				0.206841	0.926983
				0.234708	0.906954		0.143699	0.875028																				0.207326	0.926983
				0.235405	0.906954		0.144076	0.875028																				0.207326	0.927064
				0.235405	0.907153		0.144076	0.875255																				0.207649	0.927064
				0.236103	0.907153		0.144303	0.875255																				0.207649	0.927145
				0.236103	0.907252		0.144303	0.87533																				0.207892	0.927145
				0.236701	0.907252		0.144831	0.87533																				0.207892	0.927226
				0.236701	0.907352		0.144831	0.875406																				0.20862	0.927226
				0.237099	0.907352		0.145133	0.875406																				0.20862	0.927307
				0.237099	0.907452		0.145133	0.875632																				0.208781	0.927307
				0.237896	0.907452		0.145284	0.875632																				0.208781	0.927387
				0.237896	0.907551		0.145284	0.875708																				0.208943	0.927387
				0.237996	0.907551		0.146266	0.875708																				0.208943	0.927468
				0.237996	0.907651		0.146266	0.875859																				0.210156	0.927468
				0.238095	0.907651		0.146417	0.875859																				0.210156	0.92763
				0.238095	0.90785		0.146417	0.875934																				0.210237	0.92763
				0.238195	0.90785		0.146644	0.875934																				0.210237	0.927792
				0.238195	0.90795		0.146644	0.87601																				0.210722	0.927792
				0.238394	0.90795		0.146719	0.87601																				0.210722	0.927873
				0.238394	0.908448		0.146719	0.876161																				0.211207	0.927873
				0.238593	0.908448		0.146795	0.876161																				0.211207	0.927953
				0.238593	0.908647		0.146795	0.876312																				0.211369	0.927953
				0.238693	0.908647		0.14687	0.876312																				0.211369	0.928115
				0.238693	0.908846		0.14687	0.876388																				0.211612	0.928115
				0.238992	0.908846		0.147323	0.876388																				0.211612	0.928196
				0.238992	0.908946		0.147323	0.876463																				0.211692	0.928196
				0.23939	0.908946		0.147399	0.876463																				0.211692	0.928277
				0.23939	0.909046		0.147399	0.876841																				0.211773	0.928277
				0.23959	0.909046		0.147852	0.876841																				0.211773	0.928439
				0.23959	0.909145		0.147852	0.876916																				0.212178	0.928439
				0.239888	0.909145		0.148003	0.876916																				0.212178	0.9286
				0.239888	0.909245		0.148003	0.877143																				0.212663	0.9286
				0.239988	0.909245		0.148229	0.877143																				0.212663	0.928681
				0.239988	0.909344		0.148229	0.877218																				0.214037	0.928681
				0.240586	0.909344		0.148305	0.877218																				0.214037	0.928843
				0.240586	0.909444		0.148305	0.877294																				0.214199	0.928843
				0.240685	0.909444		0.148456	0.877294																				0.214199	0.928924
				0.240685	0.909544		0.148456	0.877369																				0.21428	0.928924
				0.240885	0.909544		0.148531	0.877369																				0.21428	0.929005
				0.240885	0.909643		0.148531	0.877445																				0.214927	0.929005
				0.240984	0.909643		0.148984	0.877445																				0.214927	0.929085
[truncated: 2,559 more rows]
[truncated: 3 more columns]

## Sheet: figure 4f
	LDH-NT3 5D			LDH-NT3 3D			LDH-NT3 1D			NT3 5D			NT3 3D			NT3 1D			NGF 5D			NGF 3D			NGF 1D			CNTF 5D			CNTF 3D			CNTF 1D			NT4 5D			NT4 3D			NT4 1D			MT 5D			Precision
	Precision	Recall		Precision	Recall		Precision	Recall		Precision	Recall		Precision	Recall		Precision	Recall		Precision	Recall		Precision	Recall		Precision	Recall		Precision	Recall		Precision	Recall		Precision	Recall		Precision	Recall		Precision	Recall		Precision	Recall		Precision	Recall		0.5
	0.500049	1		0.5	1		0.5	1		0.5	1		0.500109	1		0.508655	1		0.5	1		0.500152	1		0.5	1		0.5	1		0.545398	1		0.541667	1		0.504639	1		0.5	1		0.503233	1		0.500058	1		0.501311
	0.503338	0.99922		0.502858	0.999203		0.50285	0.99932		0.502973	0.998988		0.502962	0.999564		0.508552	0.99959		0.502591	0.999208		0.502297	0.999391		0.503213	0.999601		0.503073	0.999272		0.545115	0.99886		0.538922	0.989011		0.504755	0.999552		0.501431	0.997154		0.502965	0.998929		0.503025	0.999307		0.501639
	0.503932	0.99922		0.503388	0.999203		0.503424	0.99932		0.503743	0.998988		0.503626	0.999564		0.508658	0.99959		0.503092	0.999208		0.502759	0.999391		0.503921	0.999601		0.503565	0.999272		0.545455	0.99886		0.542169	0.989011		0.50487	0.999552		0.50191	0.997154		0.503236	0.998929		0.503552	0.999307		0.501969
	0.503981	0.99922		0.503464	0.999004		0.50352	0.999169		0.503914	0.998988		0.503847	0.999564		0.508765	0.99959		0.503192	0.999208		0.502913	0.999391		0.504073	0.999601		0.503668	0.999191		0.545794	0.99886		0.545455	0.989011		0.504984	0.999552		0.50215	0.997154		0.503508	0.998929		0.503669	0.999307		0.502628
	0.50413	0.99922		0.50354	0.999004		0.503616	0.999169		0.504086	0.998988		0.50396	0.999128		0.508871	0.99959		0.503293	0.999208		0.503067	0.999391		0.504124	0.999601		0.503792	0.999191		0.546135	0.99886		0.542683	0.978022		0.505099	0.999552		0.50239	0.997154		0.504052	0.998929		0.503787	0.999307		0.503289
	0.504179	0.99922		0.503616	0.998904		0.503693	0.999094		0.504257	0.998988		0.504181	0.999128		0.508977	0.99959		0.503393	0.999208		0.503222	0.999391		0.504125	0.999402		0.503915	0.999111		0.546475	0.99886		0.546012	0.978022		0.505213	0.999552		0.502152	0.996205		0.504324	0.998929		0.504021	0.999307		0.503621
	0.504378	0.99922		0.503743	0.998904		0.503846	0.999094		0.504515	0.998988		0.504403	0.999128		0.509083	0.99959		0.503594	0.999208		0.503376	0.999391		0.504277	0.999402		0.503997	0.999111		0.546816	0.99886		0.549383	0.978022		0.505328	0.999552		0.502392	0.996205		0.504597	0.998929		0.504139	0.999307		0.503953
	0.504527	0.99922		0.503895	0.998904		0.50398	0.999094		0.504773	0.998988		0.504514	0.999128		0.50919	0.99959		0.503795	0.999208		0.503531	0.999391		0.504378	0.999402		0.504162	0.999111		0.547158	0.99886		0.552795	0.978022		0.505442	0.999552		0.502633	0.996205		0.50487	0.998929		0.504198	0.999307		0.504285
	0.504576	0.99922		0.503971	0.998904		0.504077	0.999094		0.504945	0.998988		0.504626	0.999128		0.509296	0.99959		0.503797	0.998811		0.503686	0.999391		0.50448	0.999402		0.504285	0.999111		0.5475	0.99886		0.55625	0.978022		0.505557	0.999552		0.502874	0.996205		0.505143	0.998929		0.504315	0.999307		0.504617
	0.504577	0.999026		0.504047	0.998904		0.504153	0.999094		0.505032	0.998988		0.504737	0.999128		0.509402	0.99959		0.503898	0.998811		0.50384	0.999391		0.504531	0.999402		0.504368	0.999111		0.547217	0.997719		0.559748	0.978022		0.505445	0.999103		0.503115	0.996205		0.505417	0.998929		0.504374	0.999307		0.50495
	0.504627	0.999026		0.504148	0.998904		0.50423	0.999094		0.505204	0.998988		0.504848	0.999128		0.509509	0.99959		0.503998	0.998811		0.503995	0.999391		0.504632	0.999402		0.50445	0.999111		0.547559	0.997719		0.563291	0.978022		0.505559	0.999103		0.503356	0.996205		0.505691	0.998929		0.504433	0.999307		0.505284
	0.504677	0.999026		0.504173	0.998904		0.504269	0.999094		0.50529	0.998988		0.504959	0.999128		0.509615	0.99959		0.504099	0.998811		0.50415	0.999391		0.504683	0.999402		0.504471	0.999111		0.547902	0.997719		0.56051	0.967033		0.505674	0.999103		0.503597	0.996205		0.505965	0.998929		0.504492	0.999307		0.505618
	0.504726	0.999026		0.504199	0.998904		0.504307	0.999094		0.505376	0.998988		0.505071	0.999128		0.509722	0.99959		0.5042	0.998811		0.504305	0.999391		0.504785	0.999402		0.504491	0.999111		0.548246	0.997719		0.564103	0.967033		0.505789	0.999103		0.503839	0.996205		0.50624	0.998929		0.504551	0.999307		0.505952
	0.504776	0.999026		0.504224	0.998904		0.504365	0.999094		0.505463	0.998988		0.505182	0.999128		0.509829	0.99959		0.504301	0.998811		0.50446	0.999391		0.504887	0.999402		0.504532	0.999111		0.548589	0.997719		0.567742	0.967033		0.505904	0.999103		0.504081	0.996205		0.506515	0.998929		0.504669	0.999307		0.506287
	0.504826	0.999026		0.504249	0.998904		0.504422	0.999094		0.505549	0.998988		0.505293	0.999128		0.509935	0.99959		0.504402	0.998811		0.504615	0.999391		0.504938	0.999402		0.504574	0.999111		0.548934	0.997719		0.571429	0.967033		0.506019	0.999103		0.504323	0.996205		0.50679	0.998929		0.504727	0.999307		0.506623
	0.504875	0.999026		0.5043	0.998904		0.504461	0.999094		0.505635	0.998988		0.505405	0.999128		0.510042	0.99959		0.504503	0.998811		0.504771	0.999391		0.504988	0.999402		0.504615	0.999111		0.549278	0.997719		0.575163	0.967033		0.506134	0.999103		0.504565	0.996205		0.507065	0.998929		0.504786	0.999307		0.506958
	0.504925	0.999026		0.504326	0.998904		0.504499	0.999094		0.505722	0.998988		0.505516	0.999128		0.510149	0.99959		0.504604	0.998811		0.504926	0.999391		0.505039	0.999402		0.504635	0.999111		0.549623	0.997719		0.578947	0.967033		0.506249	0.999103		0.504808	0.996205		0.507341	0.998929		0.504845	0.999307		0.507294
	0.504975	0.999026		0.504351	0.998904		0.504576	0.999094		0.505808	0.998988		0.505628	0.999128		0.510255	0.99959		0.504705	0.998811		0.505082	0.999391		0.50509	0.999402		0.504656	0.999111		0.549969	0.997719		0.582781	0.967033		0.506364	0.999103		0.505051	0.996205		0.507617	0.998929		0.504904	0.999307		0.507631
	0.505025	0.999026		0.504376	0.998904		0.504596	0.999094		0.505894	0.998988		0.50574	0.999128		0.510362	0.99959		0.504606	0.998415		0.505237	0.999391		0.505141	0.999402		0.504718	0.999111		0.549686	0.996579		0.586667	0.967033		0.506479	0.999103		0.505294	0.996205		0.507893	0.998929		0.505022	0.999307		0.507968
	0.505074	0.999026		0.504402	0.998904		0.504634	0.999094		0.505981	0.998988		0.505851	0.999128		0.510469	0.99959		0.504707	0.998415		0.505393	0.999391		0.505243	0.999402		0.504759	0.999111		0.550031	0.996579		0.590604	0.967033		0.506594	0.999103		0.505537	0.996205		0.50817	0.998929		0.505081	0.999307		0.508306
	0.505124	0.999026		0.504427	0.998904		0.504653	0.999094		0.506067	0.998988		0.505963	0.999128		0.510576	0.99959		0.504808	0.998415		0.505549	0.999391		0.505294	0.999402		0.50478	0.999111		0.550378	0.996579		0.594595	0.967033		0.506709	0.999103		0.50578	0.996205		0.508447	0.998929		0.50514	0.999307		0.508644
	0.505174	0.999026		0.504452	0.998904		0.504673	0.999094		0.506154	0.998988		0.505966	0.998692		0.510683	0.99959		0.504909	0.998415		0.505705	0.999391		0.505345	0.999402		0.5048	0.999111		0.550725	0.996579		0.598639	0.967033		0.506824	0.999103		0.505542	0.995256		0.508724	0.998929		0.505199	0.999307		0.508982
	0.505224	0.999026		0.504478	0.998904		0.504692	0.999094		0.50624	0.998988		0.506077	0.998692		0.51079	0.99959		0.50501	0.998415		0.505861	0.999391		0.505396	0.999402		0.504862	0.999111		0.551072	0.996579		0.60274	0.967033		0.50694	0.999103		0.505786	0.995256		0.509002	0.998929		0.505258	0.999307		0.509321
	0.505274	0.999026		0.504503	0.998904		0.504711	0.999094		0.506327	0.998988		0.506189	0.998692		0.510897	0.99959		0.505111	0.998415		0.506017	0.999391		0.505447	0.999402		0.504924	0.999111		0.55142	0.996579		0.606897	0.967033		0.507055	0.999103		0.50603	0.995256		0.509279	0.998929		0.505317	0.999307		0.50966
	0.505323	0.999026		0.504554	0.998904		0.504769	0.999094		0.506414	0.998988		0.506301	0.998692		0.511004	0.99959		0.505213	0.998415		0.506173	0.999391		0.505498	0.999402		0.504986	0.999111		0.551768	0.996579		0.611111	0.967033		0.50717	0.999103		0.506274	0.995256		0.509558	0.998929		0.505376	0.999307		0.51
	0.505373	0.999026		0.504579	0.998904		0.504827	0.999094		0.5065	0.998988		0.506413	0.998692		0.511111	0.99959		0.505314	0.998415		0.506329	0.999391		0.505549	0.999402		0.505007	0.999111		0.552116	0.996579		0.615385	0.967033		0.507286	0.999103		0.506036	0.994307		0.509836	0.998929		0.505435	0.999307		0.51034
	0.505423	0.999026		0.504605	0.998904		0.504865	0.999094		0.506587	0.998988		0.506525	0.998692		0.511218	0.99959		0.505415	0.998415		0.506485	0.999391		0.5056	0.999402		0.505027	0.999111		0.552465	0.996579		0.619718	0.967033		0.507402	0.999103		0.50628	0.994307		0.510115	0.998929		0.505378	0.999076		0.510681
	0.505473	0.999026		0.50463	0.998904		0.504923	0.999094		0.506674	0.998988		0.506416	0.998256		0.511326	0.99959		0.505517	0.998415		0.506642	0.999391		0.505651	0.999402		0.505089	0.999111		0.552815	0.996579		0.624113	0.967033		0.507517	0.999103		0.506525	0.994307		0.510394	0.998929		0.505437	0.999076		0.511022
	0.505573	0.999026		0.504655	0.998904		0.504942	0.999094		0.50676	0.998988		0.506528	0.998256		0.511433	0.99959		0.505618	0.998415		0.506799	0.999391		0.505702	0.999402		0.50511	0.999111		0.553165	0.996579		0.628571	0.967033		0.507633	0.999103		0.50677	0.994307		0.510673	0.998929		0.505496	0.999076		0.511364
	0.505622	0.999026		0.504631	0.998805		0.504981	0.999094		0.506847	0.998988		0.50664	0.998256		0.51154	0.99959		0.505719	0.998415		0.506955	0.999391		0.505753	0.999402		0.505151	0.999111		0.553515	0.996579		0.633094	0.967033		0.507748	0.999103		0.507015	0.994307		0.510953	0.998929		0.505555	0.999076		0.511706
	0.505672	0.999026		0.504656	0.998805		0.505	0.999094		0.506934	0.998988		0.506752	0.998256		0.511647	0.99959		0.505821	0.998415		0.507112	0.999391		0.505804	0.999402		0.505172	0.999111		0.553866	0.996579		0.630435	0.956044		0.507864	0.999103		0.50726	0.994307		0.511233	0.998929		0.505614	0.999076		0.512048
	0.505772	0.999026		0.504707	0.998805		0.505019	0.999094		0.507021	0.998988		0.506864	0.998256		0.511755	0.99959		0.505923	0.998415		0.507269	0.999391		0.505855	0.999402		0.505193	0.999111		0.554217	0.996579		0.635036	0.956044		0.50798	0.999103		0.507022	0.993359		0.511513	0.998929		0.505673	0.999076		0.512391
	0.505822	0.999026		0.504758	0.998805		0.505058	0.999094		0.507107	0.998988		0.506977	0.998256		0.511652	0.99918		0.506024	0.998415		0.507426	0.999391		0.505906	0.999402		0.505193	0.99903		0.554569	0.996579		0.639706	0.956044		0.508096	0.999103		0.507267	0.993359		0.511794	0.998929		0.505732	0.999076		0.512735
	0.505872	0.999026		0.504808	0.998805		0.505077	0.999094		0.507194	0.998988		0.507089	0.998256		0.51176	0.99918		0.506126	0.998415		0.507583	0.999391		0.505957	0.999402		0.505214	0.99903		0.554286	0.995439		0.644444	0.956044		0.508212	0.999103		0.507029	0.99241		0.512075	0.998929		0.505792	0.999076		0.513078
	0.505922	0.999026		0.504834	0.998805		0.505096	0.999094		0.507281	0.998988		0.507201	0.998256		0.511867	0.99918		0.506227	0.998415		0.50774	0.999391		0.506008	0.999402		0.505234	0.99903		0.554638	0.995439		0.649254	0.956044		0.508328	0.999103		0.507274	0.99241		0.512356	0.998929		0.505851	0.999076		0.513423
	0.506022	0.999026		0.504859	0.998805		0.505116	0.999094		0.507368	0.998988		0.507314	0.998256		0.511975	0.99918		0.506329	0.998415		0.507897	0.999391		0.506059	0.999402		0.505255	0.99903		0.55499	0.995439		0.654135	0.956044		0.508444	0.999103		0.507521	0.99241		0.512637	0.998929		0.50591	0.999076		0.513768
	0.506072	0.999026		0.504885	0.998805		0.505135	0.999094		0.507455	0.998988		0.507426	0.998256		0.512082	0.99918		0.506431	0.998415		0.508055	0.999391		0.50611	0.999402		0.505276	0.99903		0.555344	0.995439		0.659091	0.956044		0.50856	0.999103		0.507767	0.99241		0.512919	0.998929		0.505969	0.999076		0.514113
	0.506172	0.999026		0.50491	0.998805		0.505154	0.999094		0.507542	0.998988		0.507539	0.998256		0.51219	0.99918		0.506533	0.998415		0.508212	0.999391		0.506213	0.999402		0.505296	0.99903		0.555697	0.995439		0.664122	0.956044		0.508676	0.999103		0.507528	0.991461		0.513201	0.998929		0.506028	0.999076		0.514459
	0.506222	0.999026		0.504936	0.998805		0.505193	0.999094		0.507629	0.998988		0.507651	0.998256		0.512298	0.99918		0.506634	0.998415		0.508369	0.999391		0.506264	0.999402		0.505317	0.99903		0.556051	0.995439		0.669231	0.956044		0.508792	0.999103		0.507775	0.991461		0.513484	0.998929		0.506088	0.999076		0.514805
	0.506272	0.999026		0.504961	0.998805		0.505231	0.999094		0.507716	0.998988		0.507764	0.998256		0.512405	0.99918		0.506736	0.998415		0.508527	0.999391		0.506315	0.999402		0.505358	0.99903		0.556405	0.995439		0.674419	0.956044		0.508908	0.999103		0.508021	0.991461		0.513767	0.998929		0.506147	0.999076		0.515152
	0.506322	0.999026		0.504986	0.998805		0.505251	0.999094		0.507803	0.998988		0.507877	0.998256		0.512513	0.99918		0.506838	0.998415		0.508685	0.999391		0.506366	0.999402		0.5054	0.99903		0.55676	0.995439		0.679688	0.956044		0.509024	0.999103		0.508268	0.991461		0.51405	0.998929		0.506206	0.999076		0.515499
	0.506372	0.999026		0.505012	0.998805		0.505289	0.999094		0.507719	0.99865		0.507989	0.998256		0.512621	0.99918		0.50694	0.998415		0.508843	0.999391		0.506417	0.999402		0.50542	0.99903		0.557116	0.995439		0.677165	0.945055		0.509141	0.999103		0.508516	0.991461		0.514333	0.998929		0.506325	0.999076		0.515846
	0.506422	0.999026		0.505037	0.998805		0.505309	0.999094		0.507806	0.99865		0.508102	0.998256		0.512729	0.99918		0.507042	0.998415		0.509001	0.999391		0.506469	0.999402		0.505441	0.99903		0.557471	0.995439		0.68254	0.945055		0.509257	0.999103		0.508763	0.991461		0.514617	0.998929		0.506384	0.999076		0.516194
	0.506472	0.999026		0.505063	0.998805		0.505328	0.999094		0.507721	0.998313		0.508215	0.998256		0.512837	0.99918		0.507144	0.998415		0.509159	0.999391		0.50652	0.999402		0.505462	0.99903		0.557827	0.995439		0.688	0.945055		0.509374	0.999103		0.509011	0.991461		0.514901	0.998929		0.506443	0.999076		0.516543
	0.506522	0.999026		0.505114	0.998805		0.505347	0.999094		0.507808	0.998313		0.508328	0.998256		0.512945	0.99918		0.507246	0.998415		0.509317	0.999391		0.506571	0.999402		0.505482	0.99903		0.558184	0.995439		0.693548	0.945055		0.50949	0.999103		0.509259	0.991461		0.515185	0.998929		0.506503	0.999076		0.516892
	0.506572	0.999026		0.505139	0.998805		0.505366	0.999094		0.507896	0.998313		0.508441	0.998256		0.513053	0.99918		0.507349	0.998415		0.509475	0.999391		0.506622	0.999402		0.505503	0.99903		0.558541	0.995439		0.699187	0.945055		0.509607	0.999103		0.509508	0.991461		0.51547	0.998929		0.506562	0.999076		0.517241
	0.506622	0.999026		0.505165	0.998805		0.505386	0.999094		0.507983	0.998313		0.508554	0.998256		0.513161	0.99918		0.507451	0.998415		0.509633	0.999391		0.506673	0.999402		0.505524	0.99903		0.558899	0.995439		0.704918	0.945055		0.509723	0.999103		0.509756	0.991461		0.515755	0.998929		0.506621	0.999076		0.517591
	0.506672	0.999026		0.50519	0.998805		0.505405	0.999094		0.50807	0.998313		0.508667	0.998256		0.513269	0.99918		0.507553	0.998415		0.509792	0.999391		0.506725	0.999402		0.505544	0.99903		0.559257	0.995439		0.702479	0.934066		0.50984	0.999103		0.510005	0.991461		0.51604	0.998929		0.506681	0.999076		0.517942
	0.506722	0.999026		0.505241	0.998805		0.505424	0.999094		0.508157	0.998313		0.508557	0.997819		0.513377	0.99918		0.507655	0.998415		0.50995	0.999391		0.506675	0.999202		0.505565	0.99903		0.559615	0.995439		0.708333	0.934066		0.509957	0.999103		0.510254	0.991461		0.516325	0.998929		0.50674	0.999076		0.518293
	0.506772	0.999026		0.505266	0.998805		0.505406	0.999018		0.508245	0.998313		0.508671	0.997819		0.513485	0.99918		0.507757	0.998415		0.510109	0.999391		0.506726	0.999202		0.505586	0.99903		0.559974	0.995439		0.714286	0.934066		0.510073	0.999103		0.510503	0.991461		0.516611	0.998929		0.5068	0.999076		0.518644
	0.506822	0.999026		0.505292	0.998805		0.505425	0.999018		0.508332	0.998313		0.508784	0.997819		0.513593	0.99918		0.50786	0.998415		0.510268	0.999391		0.506777	0.999202		0.505606	0.99903		0.560334	0.995439		0.720339	0.934066		0.51019	0.999103		0.510753	0.991461		0.516898	0.998929		0.506859	0.999076		0.518996
	0.506872	0.999026		0.505317	0.998805		0.505444	0.999018		0.508419	0.998313		0.508897	0.997819		0.513702	0.99918		0.507962	0.998415		0.510426	0.999391		0.506829	0.999202		0.505648	0.99903		0.560694	0.995439		0.726496	0.934066		0.510307	0.999103		0.511002	0.991461		0.517184	0.998929		0.506918	0.999076		0.519348
	0.506922	0.999026		0.505368	0.998805		0.505463	0.999018		0.508507	0.998313		0.50901	0.997819		0.51381	0.99918		0.508065	0.998415		0.510585	0.999391		0.50688	0.999202		0.505669	0.99903		0.561054	0.995439		0.724138	0.923077		0.510424	0.999103		0.511252	0.991461		0.517471	0.998929		0.506978	0.999076		0.519701
	0.506973	0.999026		0.505419	0.998805		0.505483	0.999018		0.508594	0.998313		0.509123	0.997819		0.513918	0.99918		0.508167	0.998415		0.510744	0.999391		0.506931	0.999202		0.50571	0.99903		0.561415	0.995439		0.730435	0.923077		0.510541	0.999103		0.511503	0.991461		0.517758	0.998929		0.507037	0.999076		0.520054
	0.507023	0.999026		0.505445	0.998805		0.505521	0.999018		0.508681	0.998313		0.509237	0.997819		0.514027	0.99918		0.508269	0.998415		0.510903	0.999391		0.506982	0.999202		0.505731	0.99903		0.561776	0.995439		0.736842	0.923077		0.510658	0.999103		0.511753	0.991461		0.518046	0.998929		0.507097	0.999076		0.520408
	0.507073	0.999026		0.50547	0.998805		0.50556	0.999018		0.508769	0.998313		0.50935	0.997819		0.514135	0.99918		0.508372	0.998415		0.511063	0.999391		0.507034	0.999202		0.505751	0.99903		0.562138	0.995439		0.743363	0.923077		0.510775	0.999103		0.512004	0.991461		0.518333	0.998929		0.507156	0.999076		0.520762
	0.507123	0.999026		0.505496	0.998805		0.505599	0.999018		0.508856	0.998313		0.509463	0.997819		0.514244	0.99918		0.508475	0.998415		0.511222	0.999391		0.507085	0.999202		0.505772	0.99903		0.5625	0.995439		0.741071	0.912088		0.510892	0.999103		0.512255	0.991461		0.518621	0.998929		0.507216	0.999076		0.521117
	0.507173	0.999026		0.505521	0.998805		0.505618	0.999018		0.508944	0.998313		0.509577	0.997819		0.514352	0.99918		0.508577	0.998415		0.511381	0.999391		0.507136	0.999202		0.505793	0.99903		0.562863	0.995439		0.747748	0.912088		0.511009	0.999103		0.512506	0.991461		0.51891	0.998929		0.507275	0.999076		0.521472
	0.507223	0.999026		0.505547	0.998805		0.505657	0.999018		0.509031	0.998313		0.50969	0.997819		0.514461	0.99918		0.50868	0.998415		0.511541	0.999391		0.507188	0.999202		0.505813	0.99903		0.563226	0.995439		0.745455	0.901099		0.511126	0.999103		0.512758	0.991461		0.519199	0.998929		0.507335	0.999076		0.521828
	0.507274	0.999026		0.505572	0.998805		0.505676	0.999018		0.509119	0.998313		0.509804	0.997819		0.514569	0.99918		0.508783	0.998415		0.5117	0.999391		0.507239	0.999202		0.505834	0.99903		0.563589	0.995439		0.752294	0.901099		0.511244	0.999103		0.513009	0.991461		0.519488	0.998929		0.507394	0.999076		0.522184
	0.507324	0.999026		0.505598	0.998805		0.505695	0.999018		0.509207	0.998313		0.509918	0.997819		0.514678	0.99918		0.508885	0.998415		0.51186	0.999391		0.50729	0.999202		0.505855	0.99903		0.563953	0.995439		0.759259	0.901099		0.511361	0.999103		0.513261	0.991461		0.519777	0.998929		0.507454	0.999076		0.522541
	0.507374	0.999026		0.505623	0.998805		0.505734	0.999018		0.509294	0.998313		0.510031	0.997819		0.514787	0.99918		0.508988	0.998415		0.51202	0.999391		0.507342	0.999202		0.505876	0.99903		0.564318	0.995439		0.766355	0.901099		0.511478	0.999103		0.513514	0.991461		0.520067	0.998929		0.507396	0.998844		0.522898
	0.507424	0.999026		0.505598	0.998705		0.505753	0.999018		0.509382	0.998313		0.510145	0.997819		0.514895	0.99918		0.509091	0.998415		0.51218	0.999391		0.507393	0.999202		0.505896	0.99903		0.564683	0.995439		0.773585	0.901099		0.511596	0.999103		0.513766	0.991461		0.520357	0.998929		0.507456	0.998844		0.523256
	0.507475	0.999026		0.505624	0.998705		0.505734	0.998943		0.50947	0.998313		0.510259	0.997819		0.515004	0.99918		0.509194	0.998415		0.51234	0.999391		0.507445	0.999202		0.505876	0.998949		0.565049	0.995439		0.780952	0.901099		0.511713	0.999103		0.514019	0.991461		0.520647	0.998929		0.507515	0.998844		0.523614
	0.507525	0.999026		0.505649	0.998705		0.505754	0.998943		0.509557	0.998313		0.510373	0.997819		0.515113	0.99918		0.509297	0.998415		0.5125	0.999391		0.507496	0.999202		0.505897	0.998949		0.565415	0.995439		0.788462	0.901099		0.511831	0.999103		0.514272	0.991461		0.520938	0.998929		0.507575	0.998844		0.523973
	0.507575	0.999026		0.505675	0.998705		0.505792	0.998943		0.509645	0.998313		0.510486	0.997819		0.515222	0.99918		0.5094	0.998415		0.51266	0.999391		0.507547	0.999202		0.505938	0.998949		0.565781	0.995439		0.796117	0.901099		0.511949	0.999103		0.514525	0.991461		0.521229	0.998929		0.507634	0.998844		0.524332
	0.507625	0.999026		0.5057	0.998705		0.505812	0.998943		0.509733	0.998313		0.5106	0.997819		0.515331	0.99918		0.509503	0.998415		0.512508	0.998781		0.507599	0.999202		0.505959	0.998949		0.566148	0.995439		0.803922	0.901099		0.512066	0.999103		0.514778	0.991461		0.52152	0.998929		0.507694	0.998844		0.524691
	0.507676	0.999026		0.505726	0.998705		0.505831	0.998943		0.509821	0.998313		0.510714	0.997819		0.51544	0.99918		0.509606	0.998415		0.512668	0.998781		0.507549	0.999003		0.506	0.998949		0.566515	0.995439		0.80198	0.89011		0.512184	0.999103		0.515032	0.991461		0.521812	0.998929		0.507754	0.998844		0.525051
	0.507726	0.999026		0.505751	0.998705		0.50585	0.998943		0.509909	0.998313		0.510828	0.997819		0.515549	0.99918		0.509709	0.998415		0.512829	0.998781		0.5076	0.999003		0.506021	0.998949		0.566883	0.995439		0.81	0.89011		0.512302	0.999103		0.515286	0.991461		0.522104	0.998929		0.507813	0.998844		0.525412
	0.507776	0.999026		0.505777	0.998705		0.505889	0.998943		0.509997	0.998313		0.510942	0.997819		0.515658	0.99918		0.509812	0.998415		0.512989	0.998781		0.507652	0.999003		0.506042	0.998949		0.567251	0.995439		0.818182	0.89011		0.51242	0.999103		0.51554	0.991461		0.522396	0.998929		0.507873	0.998844		0.525773
	0.507826	0.999026		0.505777	0.998605		0.505908	0.998943		0.510084	0.998313		0.511057	0.997819		0.515767	0.99918		0.509915	0.998415		0.51315	0.998781		0.507703	0.999003		0.506104	0.998949		0.56762	0.995439		0.826531	0.89011		0.512537	0.999103		0.515795	0.991461		0.522689	0.998929		0.507933	0.998844		0.526135
	0.507877	0.999026		0.505803	0.998605		0.505947	0.998943		0.510172	0.998313		0.511171	0.997819		0.515876	0.99918		0.510018	0.998415		0.51331	0.998781		0.507755	0.999003		0.506146	0.998949		0.56799	0.995439		0.835052	0.89011		0.512655	0.999103		0.516049	0.991461		0.522982	0.998929		0.507992	0.998844		0.526497
	0.507927	0.999026		0.505828	0.998605		0.505986	0.998943		0.51026	0.998313		0.511285	0.997819		0.515986	0.99918		0.510121	0.998415		0.513471	0.998781		0.507806	0.999003		0.506166	0.998949		0.567708	0.994299		0.84375	0.89011		0.512773	0.999103		0.516304	0.991461		0.523275	0.998929		0.508052	0.998844		0.52686
	0.507878	0.998831		0.505854	0.998605		0.506005	0.998943		0.510348	0.998313		0.511399	0.997819		0.516095	0.99918		0.510225	0.998415		0.513632	0.998781		0.507858	0.999003		0.506187	0.998949		0.568078	0.994299		0.852632	0.89011		0.512891	0.999103		0.51656	0.991461		0.523569	0.998929		0.508112	0.998844		0.527223
	0.507929	0.998831		0.505879	0.998605		0.506025	0.998943		0.510436	0.998313		0.511514	0.997819		0.516204	0.99918		0.510328	0.998415		0.513793	0.998781		0.507909	0.999003		0.506208	0.998949		0.568449	0.994299		0.861702	0.89011		0.513009	0.999103		0.51632	0.990512		0.523863	0.998929		0.508172	0.998844		0.527586
	0.507979	0.998831		0.505905	0.998605		0.506044	0.998943		0.510524	0.998313		0.511628	0.997819		0.516314	0.99918		0.510431	0.998415		0.513954	0.998781		0.507961	0.999003		0.506228	0.998949		0.568819	0.994299		0.860215	0.879121		0.513128	0.999103		0.516576	0.990512		0.524157	0.998929		0.508231	0.998844		0.52726
	0.508029	0.998831		0.50593	0.998605		0.506063	0.998943		0.510613	0.998313		0.511742	0.997819		0.516423	0.99918		0.510535	0.998415		0.514115	0.998781		0.508012	0.999003		0.506249	0.998949		0.569191	0.994299		0.858696	0.868132		0.513246	0.999103		0.516832	0.990512		0.524452	0.998929		0.508291	0.998844		0.527624
	0.50808	0.998831		0.505956	0.998605		0.506083	0.998943		0.510701	0.998313		0.511633	0.997383		0.516532	0.99918		0.510638	0.998415		0.514277	0.998781		0.508064	0.999003		0.50627	0.998949		0.568909	0.993158		0.857143	0.857143		0.513364	0.999103		0.517088	0.990512		0.524747	0.998929		0.508351	0.998844		0.527989
	0.50813	0.998831		0.505982	0.998605		0.506102	0.998943		0.510789	0.998313		0.511748	0.997383		0.516642	0.99918		0.510742	0.998415		0.514438	0.998781		0.508115	0.999003		0.506291	0.998949		0.569281	0.993158		0.866667	0.857143		0.513482	0.999103		0.517344	0.990512		0.525042	0.998929		0.508411	0.998844		0.528354
	0.50818	0.998831		0.506007	0.998605		0.506121	0.998943		0.510877	0.998313		0.511862	0.997383		0.516751	0.99918		0.510845	0.998415		0.5146	0.998781		0.508167	0.999003		0.506311	0.998949		0.569653	0.993158		0.876404	0.857143		0.513601	0.999103		0.5176	0.990512		0.525338	0.998929		0.508471	0.998844		0.52872
	0.508231	0.998831		0.506033	0.998605		0.506141	0.998943		0.510965	0.998313		0.511977	0.997383		0.516861	0.99918		0.510949	0.998415		0.514761	0.998781		0.508218	0.999003		0.506332	0.998949		0.570026	0.993158		0.886364	0.857143		0.513719	0.999103		0.517857	0.990512		0.525634	0.998929		0.50853	0.998844		0.529086
	0.508281	0.998831		0.506058	0.998605		0.50616	0.998943		0.511054	0.998313		0.512091	0.997383		0.516971	0.99918		0.511053	0.998415		0.514923	0.998781		0.50827	0.999003		0.506353	0.998949		0.570399	0.993158		0.896552	0.857143		0.513838	0.999103		0.518114	0.990512		0.52593	0.998929		0.50859	0.998844		0.529453
	0.508332	0.998831		0.506084	0.998605		0.506179	0.998943		0.511142	0.998313		0.512206	0.997383		0.51708	0.99918		0.511156	0.998415		0.515085	0.998781		0.508321	0.999003		0.506374	0.998949		0.570773	0.993158		0.906977	0.857143		0.513956	0.999103		0.518371	0.990512		0.526227	0.998929		0.50865	0.998844		0.52982
	0.508382	0.998831		0.506109	0.998605		0.506199	0.998943		0.51123	0.998313		0.512321	0.997383		0.51719	0.99918		0.51126	0.998415		0.515247	0.998781		0.508373	0.999003		0.506394	0.998949		0.571148	0.993158		0.917647	0.857143		0.514075	0.999103		0.518629	0.990512		0.526524	0.998929		0.508592	0.998613		0.530187
	0.508433	0.998831		0.506135	0.998605		0.506218	0.998943		0.511318	0.998313		0.512436	0.997383		0.5173	0.99918		0.511364	0.998415		0.515409	0.998781		0.508425	0.999003		0.506415	0.998949		0.571522	0.993158		0.928571	0.857143		0.514193	0.999103		0.518887	0.990512		0.526821	0.998929		0.508652	0.998613		0.530556
	0.508483	0.998831		0.50616	0.998605		0.506238	0.998943		0.511407	0.998313		0.51255	0.997383		0.51741	0.99918		0.511467	0.998415		0.515571	0.998781		0.508476	0.999003		0.506436	0.998949		0.571898	0.993158		0.927711	0.846154		0.514312	0.999103		0.519145	0.990512		0.527119	0.998929		0.508712	0.998613		0.530924
	0.508533	0.998831		0.506186	0.998605		0.506257	0.998943		0.511495	0.998313		0.512665	0.997383		0.51752	0.99918		0.511571	0.998415		0.515733	0.998781		0.508528	0.999003		0.506457	0.998949		0.572273	0.993158		0.939024	0.846154		0.514431	0.999103		0.519403	0.990512		0.527417	0.998929		0.508772	0.998613		0.531293
	0.508584	0.998831		0.506211	0.998605		0.506276	0.998943		0.511584	0.998313		0.51278	0.997383		0.51763	0.99918		0.511675	0.998415		0.515895	0.998781		0.50858	0.999003		0.506478	0.998949		0.57265	0.993158		0.938272	0.835165		0.51455	0.999103		0.519662	0.990512		0.527715	0.998929		0.508714	0.998382		0.531663
	0.508634	0.998831		0.506237	0.998605		0.506296	0.998943		0.511672	0.998313		0.512895	0.997383		0.51774	0.99918		0.511779	0.998415		0.516058	0.998781		0.508631	0.999003		0.506519	0.998949		0.573026	0.993158		0.95	0.835165		0.514669	0.999103		0.51992	0.990512		0.528014	0.998929		0.508774	0.998382		0.532033
	0.508685	0.998831		0.506212	0.998506		0.506315	0.998943		0.511761	0.998313		0.51301	0.997383		0.51785	0.99918		0.51168	0.998019		0.51622	0.998781		0.508683	0.999003		0.50654	0.998949		0.573404	0.993158		0.949367	0.824176		0.514787	0.999103		0.520179	0.990512		0.528313	0.998929		0.508834	0.998382		0.532404
	0.508735	0.998831		0.506238	0.998506		0.506334	0.998943		0.511849	0.998313		0.513125	0.997383		0.51796	0.99918		0.511784	0.998019		0.516383	0.998781		0.508735	0.999003		0.506561	0.998949		0.573781	0.993158		0.948718	0.813187		0.514906	0.999103		0.520439	0.990512		0.528612	0.998929		0.508894	0.998382		0.532078
	0.508786	0.998831		0.506263	0.998506		0.506354	0.998943		0.511938	0.998313		0.513241	0.997383		0.51807	0.99918		0.511888	0.998019		0.516546	0.998781		0.508786	0.999003		0.506581	0.998949		0.57416	0.993158		0.961039	0.813187		0.515025	0.999103		0.5202	0.989564		0.528912	0.998929		0.508954	0.998382		0.532449
	0.508836	0.998831		0.506289	0.998506		0.506373	0.998943		0.512026	0.998313		0.513356	0.997383		0.51818	0.99918		0.511992	0.998019		0.516709	0.998781		0.508838	0.999003		0.506561	0.998868		0.574538	0.993158		0.973684	0.813187		0.515145	0.999103		0.520459	0.989564		0.529212	0.998929		0.509014	0.998382		0.532821
	0.508887	0.998831		0.506314	0.998506		0.506393	0.998943		0.512115	0.998313		0.513471	0.997383		0.51829	0.99918		0.512096	0.998019		0.516872	0.998781		0.50889	0.999003		0.506582	0.998868		0.574917	0.993158		0.986667	0.813187		0.515264	0.999103		0.520719	0.989564		0.529512	0.998929		0.509074	0.998382		0.533194
	0.508937	0.998831		0.50634	0.998506		0.506431	0.998943		0.512204	0.998313		0.513586	0.997383		0.5184	0.99918		0.5122	0.998019		0.517035	0.998781		0.508941	0.999003		0.506603	0.998868		0.575297	0.993158		1	0.813187		0.515383	0.999103		0.520979	0.989564		0.529813	0.998929		0.509134	0.998382		0.533566
	0.508988	0.998831		0.506366	0.998506		0.506451	0.998943		0.512292	0.998313		0.513702	0.997383		0.518511	0.99918		0.512304	0.998019		0.517198	0.998781		0.508993	0.999003		0.506623	0.998868		0.575677	0.993158		1	0.802198		0.515502	0.999103		0.521239	0.989564		0.530114	0.998929		0.509194	0.998382		0.53394
	0.509039	0.998831		0.506391	0.998506		0.50647	0.998943		0.512381	0.998313		0.513817	0.997383		0.518621	0.99918		0.512408	0.998019		0.517361	0.998781		0.509045	0.999003		0.506644	0.998868		0.576058	0.993158		1	0.791209		0.515621	0.999103		0.5215	0.989564		0.530415	0.998929		0.509254	0.998382		0.534314
	0.509089	0.998831		0.506442	0.998506		0.50649	0.998943		0.51247	0.998313		0.513933	0.997383		0.518731	0.99918		0.512309	0.997623		0.517524	0.998781		0.509096	0.999003		0.506665	0.998868		0.576439	0.993158		1	0.78022		0.515741	0.999103		0.521761	0.989564		0.530717	0.998929		0.509314	0.998382		0.534688
	0.50914	0.998831		0.506468	0.998506		0.506509	0.998943		0.512558	0.998313		0.514048	0.997383		0.518842	0.99918		0.512414	0.997623		0.517688	0.998781		0.509148	0.999003		0.506686	0.998868		0.576821	0.993158		1	0.769231		0.51586	0.999103		0.522022	0.989564		0.531019	0.998929		0.509374	0.998382		0.535063
	0.509091	0.998636		0.506494	0.998506		0.506528	0.998943		0.512647	0.998313		0.514164	0.997383		0.518952	0.99918		0.512518	0.997623		0.517852	0.998781		0.5092	0.999003		0.506707	0.998868		0.577203	0.993158		1	0.758242		0.51598	0.999103		0.522283	0.989564		0.531321	0.998929		0.509434	0.998382		0.535439
	0.509141	0.998636		0.506519	0.998506		0.506548	0.998943		0.512736	0.998313		0.514279	0.997383		0.519063	0.99918		0.512622	0.997623		0.518015	0.998781		0.509252	0.999003		0.506727	0.998868		0.577586	0.993158		1	0.747253		0.516099	0.999103		0.522545	0.989564		0.531624	0.998929		0.509494	0.998382		0.535815
	0.509192	0.998636		0.506545	0.998506		0.506567	0.998943		0.512825	0.998313		0.514395	0.997383		0.519173	0.99918		0.512727	0.997623		0.518179	0.998781		0.509304	0.999003		0.506748	0.998868		0.577969	0.993158		1	0.736264		0.516219	0.999103		0.522807	0.989564		0.531927	0.998929		0.509554	0.998382		0.536191
	0.509243	0.998636		0.50657	0.998506		0.506587	0.998943		0.512914	0.998313		0.514511	0.997383		0.519284	0.99918		0.512831	0.997623		0.518343	0.998781		0.509355	0.999003		0.506769	0.998868		0.578353	0.993158		1	0.725275		0.516338	0.999103		0.523069	0.989564		0.53223	0.998929		0.509614	0.998382		0.536568
	0.509293	0.998636		0.506596	0.998506		0.506606	0.998943		0.513003	0.998313		0.514626	0.997383		0.519395	0.99918		0.512935	0.997623		0.518507	0.998781		0.509407	0.999003		0.50679	0.998868		0.578738	0.993158		1	0.714286		0.516458	0.999103		0.523332	0.989564		0.532534	0.998929		0.509674	0.998382		0.536946
	0.509344	0.998636		0.506622	0.998506		0.506625	0.998943		0.513092	0.998313		0.514742	0.997383		0.519505	0.99918		0.51304	0.997623		0.518671	0.998781		0.509459	0.999003		0.506811	0.998868		0.579122	0.993158		1	0.703297		0.516578	0.999103		0.523594	0.989564		0.532838	0.998929		0.509735	0.998382		0.537324
	0.509395	0.998636		0.506647	0.998506		0.506645	0.998943		0.513181	0.998313		0.514858	0.997383		0.519616	0.99918		0.513144	0.997623		0.518835	0.998781		0.509511	0.999003		0.506831	0.998868		0.579508	0.993158		1	0.692308		0.516698	0.999103		0.523857	0.989564		0.533143	0.998929		0.509795	0.998382		0.537703
	0.509445	0.998636		0.506673	0.998506		0.506664	0.998943		0.51327	0.998313		0.514974	0.997383		0.519727	0.99918		0.513249	0.997623		0.518999	0.998781		0.509563	0.999003		0.506852	0.998868		0.579893	0.993158		1	0.681319		0.516817	0.999103		0.524121	0.989564		0.533448	0.998929		0.509855	0.998382		0.538082
	0.509496	0.998636		0.506698	0.998506		0.506684	0.998943		0.513359	0.998313		0.51509	0.997383		0.519838	0.99918		0.513354	0.997623		0.519164	0.998781		0.509614	0.999003		0.506873	0.998868		0.58028	0.993158		1	0.67033		0.516937	0.999103		0.524384	0.989564		0.533753	0.998929		0.509915	0.998382		0.538462
	0.509547	0.998636		0.506724	0.998506		0.506703	0.998943		0.513448	0.998313		0.515206	0.997383		0.519949	0.99918		0.513458	0.997623		0.519328	0.998781		0.509666	0.999003		0.506894	0.998868		0.580667	0.993158		1	0.659341		0.517057	0.999103		0.524648	0.989564		0.534058	0.998929		0.509975	0.998382		0.538842
	0.509597	0.998636		0.50675	0.998506		0.506722	0.998943		0.513537	0.998313		0.515322	0.997383		0.52006	0.99918		0.513563	0.997623		0.519493	0.998781		0.509718	0.999003		0.506915	0.998868		0.581054	0.993158		1	0.648352		0.517177	0.999103		0.524912	0.989564		0.534364	0.998929		0.510035	0.998382		0.539223
	0.509648	0.998636		0.506775	0.998506		0.506742	0.998943		0.513626	0.998313		0.515438	0.997383		0.520171	0.99918		0.513668	0.997623		0.519658	0.998781		0.50977	0.999003		0.506935	0.998868		0.581442	0.993158		1	0.637363		0.517297	0.999103		0.525176	0.989564		0.53467	0.998929		0.510096	0.998382		0.539604
	0.509699	0.998636		0.506801	0.998506		0.506761	0.998943		0.513715	0.998313		0.515555	0.997383		0.520282	0.99918		0.513773	0.997623		0.519822	0.998781		0.509822	0.999003		0.506956	0.998868		0.58183	0.993158		1	0.626374		0.517418	0.999103		0.525441	0.989564		0.534977	0.998929		0.510156	0.998382		0.539986
	0.509749	0.998636		0.506826	0.998506		0.506781	0.998943		0.513804	0.998313		0.515671	0.997383		0.520393	0.99918		0.513878	0.997623		0.519987	0.998781		0.509874	0.999003		0.506977	0.998868		0.582219	0.993158		1	0.615385		0.517538	0.999103		0.525202	0.988615		0.535284	0.998929		0.510216	0.998382		0.540368
	0.5098	0.998636		0.506852	0.998506		0.5068	0.998943		0.513894	0.998313		0.515787	0.997383		0.520504	0.99918		0.513982	0.997623		0.520152	0.998781		0.509926	0.999003		0.506998	0.998868		0.582609	0.993158		1	0.604396		0.517658	0.999103		0.525466	0.988615		0.535591	0.998929		0.510276	0.998382		0.540751
	0.509851	0.998636		0.506878	0.998506		0.506819	0.998943		0.513983	0.998313		0.515903	0.997383		0.520615	0.99918		0.514087	0.997623		0.520317	0.998781		0.509978	0.999003		0.506978	0.998787		0.582999	0.993158		1	0.593407		0.517778	0.999103		0.525732	0.988615		0.535899	0.998929		0.510337	0.998382		0.541135
	0.509901	0.998636		0.506903	0.998506		0.506839	0.998943		0.514072	0.998313		0.51602	0.997383		0.520726	0.99918		0.514192	0.997623		0.520483	0.998781		0.51003	0.999003		0.506998	0.998787		0.583389	0.993158		1	0.582418		0.517899	0.999103		0.525997	0.988615		0.536207	0.998929		0.510397	0.998382		0.541519
	0.509952	0.998636		0.506929	0.998506		0.506858	0.998943		0.514162	0.998313		0.516136	0.997383		0.520838	0.99918		0.514297	0.997623		0.520648	0.998781		0.510081	0.999003		0.507019	0.998787		0.58378	0.993158		1	0.571429		0.518019	0.999103		0.526263	0.988615		0.536515	0.998929		0.510457	0.998382		0.541903
	0.510003	0.998636		0.50698	0.998506		0.506878	0.998943		0.514251	0.998313		0.516253	0.997383		0.520949	0.99918		0.514402	0.997623		0.520813	0.998781		0.510133	0.999003		0.50704	0.998787		0.584172	0.993158		1	0.56044		0.51814	0.999103		0.526529	0.988615		0.536824	0.998929		0.510518	0.998382		0.542289
	0.510054	0.998636		0.507006	0.998506		0.506897	0.998943		0.51434	0.998313		0.516369	0.997383		0.521061	0.99918		0.514508	0.997623		0.520979	0.998781		0.510185	0.999003		0.507061	0.998787		0.584564	0.993158		1	0.549451		0.51826	0.999103		0.526795	0.988615		0.537133	0.998929		0.510578	0.998382		0.542674
	0.510105	0.998636		0.507032	0.998506		0.506917	0.998943		0.51443	0.998313		0.516486	0.997383		0.521172	0.99918		0.514613	0.997623		0.521145	0.998781		0.510237	0.999003		0.507102	0.998787		0.584956	0.993158		1	0.538462		0.518381	0.999103		0.527061	0.988615		0.537442	0.998929		0.510638	0.998382		0.54306
	0.510155	0.998636		0.507057	0.998506		0.506936	0.998943		0.514519	0.998313		0.516603	0.997383		0.521283	0.99918		0.514718	0.997623		0.52131	0.998781		0.510289	0.999003		0.507123	0.998787		0.584677	0.992018		1	0.527473		0.518501	0.999103		0.527328	0.988615		0.537752	0.998929		0.510699	0.998382		0.543447
	0.510206	0.998636		0.507083	0.998506		0.506955	0.998943		0.514435	0.997976		0.516719	0.997383		0.521395	0.99918		0.514823	0.997623		0.521476	0.998781		0.510341	0.999003		0.507144	0.998787		0.585071	0.992018		1	0.516484		0.518622	0.999103		0.527595	0.988615		0.538062	0.998929		0.510759	0.998382		0.543835
	0.510257	0.998636		0.507109	0.998506		0.506975	0.998943		0.514524	0.997976		0.516836	0.997383		0.521507	0.99918		0.514928	0.997623		0.521642	0.998781		0.510393	0.999003		0.507165	0.998787		0.585464	0.992018		1	0.505495		0.518743	0.999103		0.527862	0.988615		0.538373	0.998929		0.510819	0.998382		0.544223
	0.510308	0.998636		0.507134	0.998506		0.506956	0.998867		0.514614	0.997976		0.516953	0.997383		0.521618	0.99918		0.515034	0.997623		0.521808	0.998781		0.510445	0.999003		0.507207	0.998787		0.585859	0.992018		1	0		0.518864	0.999103		0.52813	0.988615		0.538684	0.998929		0.51088	0.998382		0.544611
	0.510359	0.998636		0.50716	0.998506		0.506975	0.998867		0.514703	0.997976		0.51707	0.997383		0.52173	0.99918		0.515139	0.997623		0.521975	0.998781		0.510497	0.999003		0.507227	0.998787		0.586253	0.992018					0.518984	0.999103		0.528398	0.988615		0.538995	0.998929		0.51094	0.998382		0.545
	0.510409	0.998636		0.507186	0.998506		0.506995	0.998867		0.514793	0.997976		0.517187	0.997383		0.521842	0.99918		0.515245	0.997623		0.522141	0.998781		0.510549	0.999003		0.507248	0.998787		0.586649	0.992018					0.519105	0.999103		0.528666	0.988615		0.539306	0.998929		0.511001	0.998382		0.54539
	0.51046	0.998636		0.507211	0.998506		0.507014	0.998867		0.514883	0.997976		0.517304	0.997383		0.521953	0.99918		0.51535	0.997623		0.522307	0.998781		0.510601	0.999003		0.507269	0.998787		0.587045	0.992018					0.519226	0.999103		0.528426	0.987666		0.539618	0.998929		0.511061	0.998382		0.54578
	0.510511	0.998636		0.507237	0.998506		0.507034	0.998867		0.514972	0.997976		0.517421	0.997383		0.522065	0.99918		0.515455	0.997623		0.522474	0.998781		0.510653	0.999003		0.50729	0.998787		0.587441	0.992018					0.519347	0.999103		0.528695	0.987666		0.539931	0.998929		0.511122	0.998382		0.54617
	0.510562	0.998636		0.507263	0.998506		0.507053	0.998867		0.514888	0.997638		0.517538	0.997383		0.522177	0.99918		0.515561	0.997623		0.52264	0.998781		0.510706	0.999003		0.507311	0.998787		0.587838	0.992018					0.519468	0.999103		0.528963	0.987666		0.540243	0.998929		0.511182	0.998382		0.546562
	0.510613	0.998636		0.507288	0.998506		0.507072	0.998867		0.514977	0.997638		0.517655	0.997383		0.522289	0.99918		0.515462	0.997227		0.522807	0.998781		0.510758	0.999003		0.507331	0.998787		0.588235	0.992018					0.51959	0.999103		0.529232	0.987666		0.540556	0.998929		0.511243	0.998382		0.546953
	0.510664	0.998636		0.507314	0.998506		0.507092	0.998867		0.515067	0.997638		0.517772	0.997383		0.522401	0.99918		0.515567	0.997227		0.522974	0.998781		0.51081	0.999003		0.507352	0.998787		0.588633	0.992018					0.519711	0.999103		0.529502	0.987666		0.54087	0.998929		0.511303	0.998382		0.547346
	0.510715	0.998636		0.50734	0.998506		0.507111	0.998867		0.515157	0.997638		0.517889	0.997383		0.522513	0.99918		0.515673	0.997227		0.523141	0.998781		0.510862	0.999003		0.507373	0.998787		0.589032	0.992018					0.519832	0.999103		0.529771	0.987666		0.541183	0.998929		0.511364	0.998382		0.547021
	0.510766	0.998636		0.507365	0.998506		0.507131	0.998867		0.515247	0.997638		0.51778	0.996947		0.522625	0.99918		0.515779	0.997227		0.523308	0.998781		0.510914	0.999003		0.507394	0.998787		0.589431	0.992018					0.519953	0.999103		0.530041	0.987666		0.540917	0.997859		0.511424	0.998382		0.547414
	0.510816	0.998636		0.507391	0.998506		0.50715	0.998867		0.515336	0.997638		0.517898	0.996947		0.522737	0.99918		0.515884	0.997227		0.523475	0.998781		0.510966	0.999003		0.507415	0.998787		0.589831	0.992018					0.520075	0.999103		0.530311	0.987666		0.541231	0.997859		0.511485	0.998382		0.547807
	0.510867	0.998636		0.507417	0.998506		0.50717	0.998867		0.515426	0.997638		0.518015	0.996947		0.522849	0.99918		0.51599	0.997227		0.523642	0.998781		0.511018	0.999003		0.507436	0.998787		0.590231	0.992018					0.520196	0.999103		0.530581	0.987666		0.541546	0.997859		0.511427	0.998151		0.548201
	0.510918	0.998636		0.507442	0.998506		0.507189	0.998867		0.515516	0.997638		0.518132	0.996947		0.522961	0.99918		0.516096	0.997227		0.52381	0.998781		0.51107	0.999003		0.507457	0.998787		0.590631	0.992018					0.520318	0.999103		0.530852	0.987666		0.54186	0.997859		0.511487	0.998151		0.548596
	0.510969	0.998636		0.507468	0.998506		0.507209	0.998867		0.515606	0.997638		0.51825	0.996947		0.523074	0.99918		0.516202	0.997227		0.523977	0.998781		0.511122	0.999003		0.507477	0.998787		0.591033	0.992018					0.520439	0.999103		0.531122	0.987666		0.542176	0.997859		0.511548	0.998151		0.548991
	0.51102	0.998636		0.507494	0.998506		0.507228	0.998867		0.515696	0.997638		0.518367	0.996947		0.523186	0.99918		0.516308	0.997227		0.524145	0.998781		0.511175	0.999003		0.507498	0.998787		0.591434	0.992018					0.520561	0.999103		0.531394	0.987666		0.542491	0.997859		0.511609	0.998151		0.549387
	0.511071	0.998636		0.507519	0.998506		0.507247	0.998867		0.515786	0.997638		0.518485	0.996947		0.523298	0.99918		0.516414	0.997227		0.524312	0.998781		0.511227	0.999003		0.507519	0.998787		0.591837	0.992018					0.520682	0.999103		0.531665	0.987666		0.542807	0.997859		0.511669	0.998151		0.549784
	0.511122	0.998636		0.507545	0.998506		0.507267	0.998867		0.515876	0.997638		0.518603	0.996947		0.523411	0.99918		0.51652	0.997227		0.52448	0.998781		0.511279	0.999003		0.50754	0.998787		0.59224	0.992018					0.520804	0.999103		0.531937	0.987666		0.543124	0.997859		0.51173	0.998151		0.550181
	0.511173	0.998636		0.507571	0.998506		0.507286	0.998867		0.515966	0.997638		0.51872	0.996947		0.523523	0.99918		0.516626	0.997227		0.524648	0.998781		0.511331	0.999003		0.507561	0.998787		0.592643	0.992018					0.520926	0.999103		0.532209	0.987666		0.54344	0.997859		0.51179	0.998151		0.550578
	0.511224	0.998636		0.507572	0.998406		0.507306	0.998867		0.516056	0.997638		0.518838	0.996947		0.523636	0.99918		0.516732	0.997227		0.524816	0.998781		0.511383	0.999003		0.507582	0.998787		0.593047	0.992018					0.521048	0.999103		0.532481	0.987666		0.543757	0.997859		0.511851	0.998151		0.550976
	0.511275	0.998636		0.507597	0.998406		0.507325	0.998867		0.516146	0.997638		0.518956	0.996947		0.523748	0.99918		0.516838	0.997227		0.524984	0.998781		0.511436	0.999003		0.507603	0.998787		0.593452	0.992018					0.52117	0.999103		0.532753	0.987666		0.544075	0.997859		0.511912	0.998151		0.551375
	0.511326	0.998636		0.507623	0.998406		0.507345	0.998867		0.516236	0.997638		0.519074	0.996947		0.523861	0.99918		0.516944	0.997227		0.525152	0.998781		0.511488	0.999003		0.507623	0.998787		0.593857	0.992018					0.521292	0.999103		0.533026	0.987666		0.544393	0.997859		0.511972	0.998151		0.551774
	0.511377	0.998636		0.507649	0.998406		0.507364	0.998867		0.516326	0.997638		0.519191	0.996947		0.523973	0.99918		0.51705	0.997227		0.525321	0.998781		0.51154	0.999003		0.507644	0.998787		0.594262	0.992018					0.521414	0.999103		0.533299	0.987666		0.544711	0.997859		0.512033	0.998151		0.552174
	0.511428	0.998636		0.507674	0.998406		0.507384	0.998867		0.516416	0.997638		0.519309	0.996947		0.524086	0.99918		0.517156	0.997227		0.525489	0.998781		0.511592	0.999003		0.507665	0.998787		0.594668	0.992018					0.521536	0.999103		0.533573	0.987666		0.545029	0.997859		0.512094	0.998151		0.552574
	0.511479	0.998636		0.5077	0.998406		0.507403	0.998867		0.516507	0.997638		0.519427	0.996947		0.524199	0.99918		0.517263	0.997227		0.525657	0.998781		0.511645	0.999003		0.507686	0.998787		0.595075	0.992018					0.521658	0.999103		0.533846	0.987666		0.544763	0.996788		0.512155	0.998151		0.552975
	0.51153	0.998636		0.507726	0.998406		0.507423	0.998867		0.516597	0.997638		0.519545	0.996947		0.524312	0.99918		0.517369	0.997227		0.525826	0.998781		0.511697	0.999003		0.507707	0.998787		0.595483	0.992018					0.52178	0.999103		0.53412	0.987666		0.545082	0.996788		0.512215	0.998151		0.553377
	0.511581	0.998636		0.507752	0.998406		0.507442	0.998867		0.516687	0.997638		0.519664	0.996947		0.524424	0.99918		0.517475	0.997227		0.525674	0.998172		0.511749	0.999003		0.507749	0.998787		0.59589	0.992018					0.521902	0.999103		0.534394	0.987666		0.545401	0.996788		0.512276	0.998151		0.553779
	0.511633	0.998636		0.507777	0.998406		0.507462	0.998867		0.516777	0.997638		0.519782	0.996947		0.524537	0.99918		0.517582	0.997227		0.525843	0.998172		0.511801	0.999003		0.507728	0.998706		0.596299	0.992018					0.522024	0.999103		0.534669	0.987666		0.545721	0.996788		0.512337	0.998151		0.554182
	0.511684	0.998636		0.507803	0.998406		0.507481	0.998867		0.516868	0.997638		0.5199	0.996947		0.52465	0.99918		0.517688	0.997227		0.526012	0.998172		0.511854	0.999003		0.507749	0.998706		0.596708	0.992018					0.522147	0.999103		0.534943	0.987666		0.546041	0.996788		0.512398	0.998151		0.554585
	0.511735	0.998636		0.507829	0.998406		0.5075	0.998867		0.516958	0.997638		0.520018	0.996947		0.524763	0.99918		0.517795	0.997227		0.526181	0.998172		0.511906	0.999003		0.50777	0.998706		0.596431	0.990878					0.522269	0.999103		0.535219	0.987666		0.546362	0.996788		0.512458	0.998151		0.554989
	0.511786	0.998636		0.507854	0.998406		0.50752	0.998867		0.517048	0.997638		0.520137	0.996947		0.524876	0.99918		0.517901	0.997227		0.52635	0.998172		0.511958	0.999003		0.507791	0.998706		0.596841	0.990878					0.522392	0.999103		0.535494	0.987666		0.546682	0.996788		0.512519	0.998151		0.555394
	0.511837	0.998636		0.50788	0.998406		0.507539	0.998867		0.517139	0.997638		0.520255	0.996947		0.524989	0.99918		0.518008	0.997227		0.526519	0.998172		0.512011	0.999003		0.507771	0.998625		0.597251	0.990878					0.522514	0.999103		0.535769	0.987666		0.547004	0.996788		0.51258	0.998151		0.555799
	0.511888	0.998636		0.507906	0.998406		0.507559	0.998867		0.517229	0.997638		0.520373	0.996947		0.525102	0.99918		0.518114	0.997227		0.526688	0.998172		0.511961	0.998803		0.507792	0.998625		0.597662	0.990878					0.522637	0.999103		0.536045	0.987666		0.547325	0.996788		0.512641	0.998151		0.556204
	0.511939	0.998636		0.507932	0.998406		0.507578	0.998867		0.51732	0.997638		0.520492	0.996947		0.525216	0.99918		0.518221	0.997227		0.526858	0.998172		0.512013	0.998803		0.507812	0.998625		0.598073	0.990878					0.522759	0.999103		0.536321	0.987666		0.547647	0.996788		0.512702	0.998151		0.556611
	0.51199	0.998636		0.507957	0.998406		0.507598	0.998867		0.51741	0.997638		0.52061	0.996947		0.525329	0.99918		0.518122	0.99683		0.527027	0.998172		0.512065	0.998803		0.507833	0.998625		0.598485	0.990878					0.522882	0.999103		0.536598	0.987666		0.547969	0.996788		0.512763	0.998151		0.557018
	0.512042	0.998636		0.507983	0.998406		0.507617	0.998867		0.517501	0.997638		0.520729	0.996947		0.525442	0.99918		0.518229	0.99683		0.527197	0.998172		0.512118	0.998803		0.507854	0.998625		0.598897	0.990878					0.523005	0.999103		0.536875	0.987666		0.548292	0.996788		0.512705	0.99792		0.557425
	0.512093	0.998636		0.508009	0.998406		0.507637	0.998867		0.517591	0.997638		0.520848	0.996947		0.525555	0.99918		0.518335	0.99683		0.527366	0.998172		0.51217	0.998803		0.507875	0.998625		0.59931	0.990878					0.523127	0.999103		0.537152	0.987666		0.548615	0.996788		0.512766	0.99792		0.557833
	0.512144	0.998636		0.508035	0.998406		0.507656	0.998867		0.517682	0.997638		0.520966	0.996947		0.525669	0.99918		0.518236	0.996434		0.527536	0.998172		0.512223	0.998803		0.507896	0.998625		0.599724	0.990878					0.52325	0.999103		0.537429	0.987666		0.548939	0.996788		0.512827	0.99792		0.558242
	0.512195	0.998636		0.50806	0.998406		0.507676	0.998867		0.517773	0.997638		0.521085	0.996947		0.525782	0.99918		0.518343	0.996434		0.527706	0.998172		0.512275	0.998803		0.507917	0.998625		0.600138	0.990878					0.523373	0.999103		0.537707	0.987666		0.549263	0.996788		0.512888	0.99792		0.558651
	0.512246	0.998636		0.508086	0.998406		0.507695	0.998867		0.517863	0.997638		0.521204	0.996947		0.525896	0.99918		0.51845	0.996434		0.527876	0.998172		0.512327	0.998803		0.507938	0.998625		0.600553	0.990878					0.523496	0.999103		0.537984	0.987666		0.549587	0.996788		0.512948	0.99792		0.559061
	0.512298	0.998636		0.508112	0.998406		0.507715	0.998867		0.517954	0.997638		0.521323	0.996947		0.526009	0.99918		0.518557	0.996434		0.528046	0.998172		0.51238	0.998803		0.507959	0.998625		0.600968	0.990878					0.523619	0.999103		0.538263	0.987666		0.549911	0.996788		0.513009	0.99792		0.559471
	0.512349	0.998636		0.508138	0.998406		0.507734	0.998867		0.518045	0.997638		0.521442	0.996947		0.526123	0.99918		0.518664	0.996434		0.528217	0.998172		0.512432	0.998803		0.50798	0.998625		0.601384	0.990878					0.523742	0.999103		0.538541	0.987666		0.550236	0.996788		0.51307	0.99792		0.559882
	0.5124	0.998636		0.508163	0.998406		0.507754	0.998867		0.518136	0.997638		0.521561	0.996947		0.526236	0.99918		0.518771	0.996434		0.528387	0.998172		0.512485	0.998803		0.508	0.998625		0.601801	0.990878					0.523866	0.999103		0.53882	0.987666		0.550562	0.996788		0.513131	0.99792		0.560294
	0.512451	0.998636		0.508189	0.998406		0.507773	0.998867		0.518226	0.997638		0.52168	0.996947		0.52635	0.99918		0.518878	0.996434		0.528558	0.998172		0.512537	0.998803		0.508021	0.998625		0.602218	0.990878					0.523989	0.999103		0.539099	0.987666		0.550888	0.996788		0.513192	0.99792		0.560706
	0.512503	0.998636		0.508215	0.998406		0.507793	0.998867		0.518317	0.997638		0.521799	0.996947		0.526464	0.99918		0.518985	0.996434		0.528728	0.998172		0.51259	0.998803		0.508042	0.998625		0.602635	0.990878					0.524112	0.999103		0.539378	0.987666		0.551214	0.996788		0.513253	0.99792		0.561119
	0.512554	0.998636		0.50819	0.998306		0.507812	0.998867		0.518408	0.997638		0.521918	0.996947		0.526577	0.99918		0.519092	0.996434		0.528899	0.998172		0.512642	0.998803		0.508063	0.998625		0.603053	0.990878					0.524235	0.999103		0.539658	0.987666		0.55154	0.996788		0.513314	0.99792		0.560796
	0.512605	0.998636		0.508216	0.998306		0.507832	0.998867		0.518499	0.997638		0.522037	0.996947		0.526691	0.99918		0.519199	0.996434		0.52907	0.998172		0.512695	0.998803		0.508084	0.998625		0.603472	0.990878					0.524359	0.999103		0.539419	0.986717		0.551867	0.996788		0.513375	0.99792		0.561209
	0.512656	0.998636		0.508242	0.998306		0.507851	0.998867		0.51859	0.997638		0.522156	0.996947		0.526805	0.99918		0.519306	0.996434		0.529241	0.998172		0.512747	0.998803		0.508105	0.998625		0.603892	0.990878					0.524482	0.999103		0.539699	0.986717		0.552195	0.996788		0.513436	0.99792		0.561624
[truncated: 16,853 more rows]
[truncated: 3 more columns]
