# Supplementary material for: Deep learning-based predictive identification of neural stem cell differentiation
Source: Nat Commun. 2021 May 10;12:2614. doi: 10.1038/s41467-021-22758-0 (PMC8110743; doi:10.1038/s41467-021-22758-0)
Supplement: Supplementary file 3 — Source Data [file 41467_2021_22758_MOESM3_ESM.zip › Source data/figure 5.xlsx]

## Sheet: figure 5a
	MLP	ResNet	VGGNet	Inception-v3	Xception
Accuracy	0.58126	0.875729	0.856207	0.890912	0.923264
Sample size	29895	29895	29895	29895	29895

## Sheet: figure 5b
	Undersized	Standard	Oversized	Resolution-reduced
Accuracy	0.889742	0.923261	0.894913	0.8341
Sample size	29895	29895	29895	29895

## Sheet: figure 5c
MLP	Steps(500x)	Loss value		ResNet	Steps(500x)	Loss value		VGGNet	Steps(500x)	Loss value		Inception-v3	Steps(500x)	Loss value		Xception	Steps(500x)	Loss value
	1	0.684414			1	0.335828			1	0.238932			1	0.322178			1	0.246006
	2	0.655217			2	0.336301			2	0.242514			2	0.295661			2	0.233752
	3	0.6558			3	0.337452			3	0.258458			3	0.283847			3	0.234694
	4	0.648297			4	0.330595			4	0.248846			4	0.279136			4	0.228479
	8	0.644898			8	0.308478			8	0.239012			8	0.262064			8	0.263609
	9	0.635587			9	0.286895			9	0.222698			9	0.27052			9	0.239574
	10	0.6787			10	0.278639			10	0.196048			10	0.253316			10	0.22929
	11	0.673287			11	0.257536			11	0.206241			11	0.254189			11	0.26375
	13	0.646884			13	0.245053			13	0.191596			13	0.23593			13	0.262246
	17	0.632073			17	0.239349			17	0.17623			17	0.225853			17	0.238135
	21	0.614669			21	0.219265			21	0.159306			21	0.233312			21	0.243371
	24	0.624809			24	0.215845			24	0.150638			24	0.209555			24	0.214666
	25	0.618678			25	0.199318			25	0.164602			25	0.193686			25	0.186181
	26	0.620155			26	0.202936			26	0.155051			26	0.185428			26	0.172435
	30	0.603419			30	0.185978			30	0.146803			30	0.176803			30	0.139962
	31	0.610529			31	0.173573			31	0.150744			31	0.174188			31	0.130595
	33	0.575682			33	0.181538			33	0.171381			33	0.188555			33	0.141457
	36	0.586001			36	0.171984			36	0.147702			36	0.167031			36	0.130935
	37	0.582231			37	0.169667			37	0.154902			37	0.149066			37	0.125047
	38	0.582651			38	0.172982			38	0.163022			38	0.151649			38	0.106265
	43	0.569561			43	0.171102			43	0.174544			43	0.15187			43	0.0945793
	45	0.579583			45	0.15464			45	0.163767			45	0.153759			45	0.081109
	48	0.564129			48	0.1467			48	0.15068			48	0.177447			48	0.07831
	49	0.569447			49	0.154277			49	0.147581			49	0.167558			49	0.076851
	50	0.572103			50	0.147032			50	0.145805			50	0.155568			50	0.0633477
	51	0.576763			51	0.141899			51	0.14747			51	0.136183			51	0.0512425
	52	0.590789			52	0.129296			52	0.145159			52	0.127834			52	0.0463424
	56	0.597494			56	0.149364			56	0.175993			56	0.117804			56	0.0402649
	62	0.566771			62	0.126058			62	0.164112			62	0.105007			62	0.0611832
	64	0.560083			64	0.111568			64	0.146487			64	0.0979662			64	0.0676447
	65	0.560294			65	0.102151			65	0.138773			65	0.0951987			65	0.069292
	66	0.567235			66	0.0992175			66	0.126399			66	0.0804339			66	0.0594254
	69	0.564382			69	0.0835519			69	0.138343			69	0.0702573			69	0.0511396
	72	0.528751			72	0.0738128			72	0.126429			72	0.073549			72	0.0644251
	74	0.533479			74	0.0840613			74	0.103614			74	0.0692363			74	0.0635283
	78	0.540932			78	0.0862269			78	0.104193			78	0.063646			78	0.0627396
	83	0.546696			83	0.0820378			83	0.0889196			83	0.0538994			83	0.0555014
	84	0.536294			84	0.0719677			84	0.114036			84	0.0447662			84	0.049611
	86	0.546167			86	0.0678311			86	0.102981			86	0.0383084			86	0.0496575
	88	0.529343			88	0.0609692			88	0.176422			88	0.040518			88	0.050956
	89	0.539051			89	0.0562281			89	0.171407			89	0.0381926			89	0.0579225
	92	0.541501			92	0.0516151			92	0.146976			92	0.0444054			92	0.0475576
	97	0.540875			97	0.0578659			97	0.136235			97	0.0410386			97	0.0511375
	102	0.538212			102	0.056839			102	0.147818			102	0.0332262			102	0.0418521
	105	0.535792			105	0.0784436			105	0.126491			105	0.0349658			105	0.0445853
	107	0.53775			107	0.0712348			107	0.112206			107	0.0306029			107	0.0509815
	108	0.545608			108	0.068713			108	0.115302			108	0.025419			108	0.0423582
	111	0.55398			111	0.0651451			111	0.110074			111	0.0205897			111	0.0355703
	113	0.571614			113	0.0540605			113	0.106698			113	0.0231543			113	0.0294036
	116	0.545461			116	0.0606564			116	0.0894059			116	0.0290914			116	0.0244672
	119	0.53859			119	0.0498053			119	0.0774951			119	0.0270688			119	0.0216778
	120	0.548205			120	0.0479513			120	0.0762456			120	0.0266645			120	0.0196251
	122	0.553734			122	0.0470623			122	0.100524			122	0.0436011			122	0.0302699
	123	0.542635			123	0.0539171			123	0.0859283			123	0.0484104			123	0.0242368
	124	0.605797			124	0.045966			124	0.0696938			124	0.0393976			124	0.0214803
	125	0.573501			125	0.0373381			125	0.0687256			125	0.035565			125	0.0183059
	129	0.554904			129	0.0323706			129	0.0612955			129	0.0295742			129	0.0164184
	135	0.549732			135	0.026966			135	0.0617926			135	0.0275808			135	0.0183058
	137	0.55032			137	0.0220867			137	0.0544242			137	0.0222156			137	0.0153391
	140	0.566916			140	0.0179905			140	0.052089			140	0.0235369			140	0.013858
	141	0.587201			141	0.0160168			141	0.0432704			141	0.0410359			141	0.0111185
	142	0.604133			142	0.0133274			142	0.0424486			142	0.0338888			142	0.00900686
	145	0.60566			145	0.0124919			145	0.0475174			145	0.0278078			145	0.0127374
	146	0.588834			146	0.0111207			146	0.0505302			146	0.0323599			146	0.012963
	148	0.565613			148	0.0287471			148	0.0424587			148	0.0259866			148	0.0123758
	150	0.545045			150	0.0315849			150	0.0347511			150	0.0228728			150	0.0100007
	153	0.549511			153	0.0382029			153	0.0307938			153	0.0184945			153	0.0108006
	154	0.540474			154	0.0307647			154	0.025322			154	0.0179666			154	0.0105464
	155	0.536074			155	0.0256557			155	0.0296282			155	0.0292568			155	0.0104761
	156	0.520867			156	0.0347179			156	0.0434724			156	0.0302721			156	0.0101411
	157	0.525006			157	0.0422813			157	0.0369018			157	0.0423729			157	0.0119198
	159	0.518584			159	0.0346625			159	0.0556814			159	0.0344148			159	0.010535
	160	0.509011			160	0.0288296			160	0.0517436			160	0.0303635			160	0.011075
	161	0.532644			161	0.0240661			161	0.0493169			161	0.0306735			161	0.0108886
	163	0.546858			163	0.019614			163	0.0443208			163	0.0351109			163	0.0105155
	165	0.565582			165	0.0171602			165	0.0359973			165	0.0400968			165	0.0154734
	169	0.556564			169	0.014343			169	0.0524343			169	0.0545705			169	0.0155289
	172	0.556821			172	0.0165069			172	0.053304			172	0.0454322			172	0.014249
	174	0.566396			174	0.0163695			174	0.0469151			174	0.0366125			174	0.0114467
	175	0.575585			175	0.0234048			175	0.0382446			175	0.0330129			175	0.0172545
	176	0.591763			176	0.0200802			176	0.0341479			176	0.0270494			176	0.0159189
	178	0.584299			178	0.0168866			178	0.0367748			178	0.0221101			178	0.0128221
	180	0.584131			180	0.0138784			180	0.0301432			180	0.0177196			180	0.0199154
	182	0.571273			182	0.0173163			182	0.0257017			182	0.0151306			182	0.0167877
	183	0.559416			183	0.0138649			183	0.0552416			183	0.0193289			183	0.0135438
	184	0.548232			184	0.01738			184	0.051003			184	0.0178436			184	0.013211
	185	0.574497			185	0.0139326			185	0.0430478			185	0.0144721			185	0.0141625
	187	0.545984			187	0.0113461			187	0.0366583			187	0.0159004			187	0.0178282
	189	0.533785			189	0.00918221			189	0.0304417			189	0.0135386			189	0.0209605
	200	0.545057			200	0.00973825			200	0.0263911			200	0.0110581			200	0.0217967
	201	0.539984			201	0.00789825			201	0.0277978			201	0.00910267			201	0.0177261
	205	0.542633			205	0.00678384			205	0.0266065			205	0.00732494			205	0.0142492
	207	0.539915			207	0.0062056			207	0.0220778			207	0.00586551			207	0.0115165
	211	0.529436			211	0.00595422			211	0.0183218			211	0.00483946			211	0.020712
	216	0.513974			216	0.0131097			216	0.0159977			216	0.0040345			216	0.017585
	217	0.532357			217	0.0111402			217	0.024693			217	0.0137891			217	0.0142632
	221	0.53425			221	0.0146525			221	0.0217053			221	0.0116944			221	0.0119343
	225	0.527874			225	0.0117838			225	0.0191371			225	0.0151431			225	0.0219944
	226	0.518041			226	0.0233231			226	0.0180433			226	0.012381			226	0.0176055
	227	0.525095			227	0.0189262			227	0.0222107			227	0.0150489			227	0.0172115
	230	0.529828			230	0.0153064			230	0.018814			230	0.0381604			230	0.0152639
	231	0.520241			231	0.0123599			231	0.0255636			231	0.0305972			231	0.0122218
	232	0.524728			232	0.0099185			232	0.0212346			232	0.0244919			232	0.00982411
	233	0.525233			233	0.0135853			233	0.0243114			233	0.0197458			233	0.00852935
	236	0.504641			236	0.0109326			236	0.0195454			236	0.01635			236	0.00749449
	237	0.493754			237	0.00890902			237	0.0616099			237	0.0136321			237	0.00649508
	239	0.483259			239	0.0218418			239	0.0559485			239	0.0109129			239	0.00557961
	242	0.498148			242	0.0183111			242	0.0468956			242	0.0091339			242	0.0051641
	243	0.514482			243	0.0221705			243	0.0466747			243	0.00731516			243	0.00457284
	245	0.532496			245	0.0177898			245	0.0399685			245	0.00588723			245	0.0038426
	250	0.505214			250	0.016731			250	0.034886			250	0.00471459			250	0.00311174
	251	0.501637			251	0.0187335			251	0.0288327			251	0.00382878			251	0.00255855
	253	0.506702			253	0.015094			253	0.0238843			253	0.00821822			253	0.0254736
	257	0.528855			257	0.0121887			257	0.0195597			257	0.00667683			257	0.0204366
	260	0.526958			260	0.00987527			260	0.0170854			260	0.00802798			260	0.0205448
	262	0.52627			262	0.00793492			262	0.0168173			262	0.00654336			262	0.044
	263	0.51686			263	0.0086283			263	0.0141973			263	0.00526713			263	0.0358369
	264	0.50486			264	0.00694629			264	0.0113899			264	0.00558759			264	0.0356157
	265	0.502506			265	0.0180571			265	0.0179428			265	0.0153415			265	0.0286957
	266	0.491811			266	0.0147672			266	0.0194659			266	0.0221045			266	0.0231289
	267	0.477502			267	0.0119547			267	0.0223945			267	0.0177102			267	0.0190698
	268	0.459596			268	0.0095958			268	0.0183515			268	0.019282			268	0.0283109
	269	0.450986			269	0.013214			269	0.0170009			269	0.0257124			269	0.0227466
	270	0.454797			270	0.0106263			270	0.0142252			270	0.0285947			270	0.018208
	271	0.464975			271	0.0166721			271	0.0167359			271	0.0229544			271	0.0147747
	274	0.478662			274	0.0134532			274	0.0286229			274	0.0300355			274	0.0154176
	275	0.483972			275	0.0107688			275	0.0234751			275	0.0240304			275	0.0124849
	277	0.505111			277	0.00863096			277	0.0189608			277	0.0218643			277	0.0238186
	279	0.498848			279	0.00913037			279	0.0153924			279	0.0181332			279	0.0191309
	280	0.501285			280	0.00867302			280	0.0174402			280	0.0149461			280	0.0156434
	283	0.490868			283	0.00830408			283	0.0141878			283	0.012007			283	0.0125388
	285	0.493873			285	0.00681231			285	0.0114397			285	0.00961553			285	0.0112505
	288	0.508061			288	0.00612837			288	0.00940274			288	0.00804911			288	0.00902688
	290	0.481887			290	0.00503876			290	0.0193967			290	0.0219473			290	0.00723603
	291	0.462949			291	0.00671566			291	0.0496405			291	0.018636			291	0.00580533
	293	0.490988			293	0.0053832			293	0.0431486			293	0.0149247			293	0.00464758
	294	0.487397			294	0.00455403			294	0.0419594			294	0.012179			294	0.00379671
	296	0.514217			296	0.0061503			296	0.0339943			296	0.00993118			296	0.00307015
	297	0.505238			297	0.00575147			297	0.0342994			297	0.00867482			297	0.00247129
	300	0.503852			300	0.00635005			300	0.027696			300	0.00695178			300	0.00292442
	301	0.508743			301	0.00511941			301	0.0278001			301	0.00556686			301	0.0026097
	302	0.513642			302	0.00412845			302	0.0224737			302	0.00472298			302	0.00219686
	305	0.508893			305	0.00526694			305	0.0194127			305	0.00394609			305	0.00216767
	311	0.489668			311	0.00422672			311	0.0364231			311	0.0220485			311	0.0028238
	318	0.483689			318	0.00348426			318	0.031459			318	0.0179546			318	0.00347197
	321	0.501072			321	0.00297831			321	0.0253144			321	0.0322389			321	0.00294754
	322	0.520163			322	0.00361374			322	0.0206962			322	0.0259157			322	0.00240143
	323	0.509524			323	0.00290682			323	0.0178027			323	0.0505774			323	0.00208893
	324	0.508055			324	0.00254545			324	0.0248799			324	0.0447272			324	0.00177281
	326	0.528025			326	0.0163413			326	0.022245			326	0.0357867			326	0.00856838
	328	0.523802			328	0.0131735			328	0.0268549			328	0.0288852			328	0.00741203
	329	0.505336			329	0.0105467			329	0.0222414			329	0.0231235			329	0.00593608
	331	0.521691			331	0.0111194			331	0.0219702			331	0.0185483			331	0.00504491
	332	0.511377			332	0.00889808			332	0.0176077			332	0.0148517			332	0.00405208
	334	0.509131			334	0.00735206			334	0.0334728			334	0.0121225			334	0.00336286
	335	0.534046			335	0.006717			335	0.0270187			335	0.0142314			335	0.00271916
	337	0.524099			337	0.00537687			337	0.023313			337	0.0113928			337	0.00253344
	339	0.523585			339	0.00524585			339	0.0341763			339	0.00966148			339	0.0022879
	341	0.530505			341	0.00422052			341	0.0335049			341	0.0079805			341	0.00184098
	342	0.592433			342	0.00342259			342	0.0272358			342	0.00642773			342	0.00526913
	343	0.598462			343	0.00365807			343	0.0221172			343	0.00522528			343	0.00449272
	347	0.596151			347	0.00303305			347	0.0224389			347	0.00594169			347	0.00422534
	349	0.588458			349	0.00246379			349	0.0192058			349	0.00495899			349	0.00364967
	350	0.58717			350	0.00867866			350	0.0164798			350	0.00398302			350	0.00292924
	351	0.610207			351	0.00697288			351	0.0139476			351	0.00336045			351	0.0034078
	355	0.613654			355	0.00564494			355	0.0114127			355	0.00400768			355	0.00276147
	358	0.618436			358	0.00494972			358	0.00917082			358	0.00321463			358	0.00223999
	360	0.629373			360	0.0040429			360	0.00760758			360	0.0031375			360	0.00181904
	361	0.610835			361	0.00333323			361	0.00687116			361	0.00266126			361	0.00146173
	364	0.598401			364	0.00580927			364	0.00594186			364	0.00216934			364	0.0020484
	366	0.601172			366	0.00537196			366	0.0099194			366	0.00173996			366	0.0161612
	367	0.627346			367	0.004413			367	0.00980351			367	0.00144081			367	0.0213186
	368	0.591725			368	0.00411314			368	0.0176376			368	0.00122545			368	0.0191376
	369	0.603792			369	0.00343617			369	0.0155286			369	0.00446633			369	0.0154454
	371	0.573604			371	0.00448618			371	0.0125251			371	0.0101123			371	0.012815
	375	0.570563			375	0.00762338			375	0.018822			375	0.00855936			375	0.0112567
	381	0.593814			381	0.015243			381	0.0167598			381	0.0068507			381	0.0189354
	382	0.607638			382	0.0122272			382	0.0185873			382	0.00559281			382	0.0196741
	385	0.607689			385	0.00985687			385	0.0152838			385	0.00448273			385	0.0160542
	386	0.616659			386	0.00793234			386	0.0122375			386	0.00369953			386	0.0128527
	387	0.625169			387	0.00634814			387	0.0101158			387	0.00297023			387	0.0103002
	391	0.636841			391	0.00521319			391	0.0081423			391	0.00261385			391	0.00841963
	392	0.649349			392	0.00434386			392	0.00962831			392	0.00209153			392	0.00675818
	396	0.621936			396	0.00348963			396	0.0078977			396	0.00167672			396	0.00559396
	399	0.602023			399	0.00279292			399	0.00819942			399	0.00144178			399	0.00450555
	401	0.596381			401	0.00238697			401	0.00665955			401	0.00133357			401	0.00376943
	402	0.624236			402	0.00192412			402	0.00565486			402	0.00106757			402	0.00319743
	403	0.598039			403	0.00204154			403	0.00740667			403	0.000870098			403	0.00256371
	405	0.604373			405	0.00166892			405	0.0061624			405	0.00069733			405	0.00207785
	406	0.614543			406	0.0014541			406	0.00494552			406	0.000558835			406	0.00166419
	407	0.582122			407	0.0219675			407	0.00709759			407	0.000565282			407	0.00625545
	408	0.581817			408	0.0176855			408	0.00568859			408	0.000481242			408	0.00682518
	409	0.591873			409	0.0142101			409	0.00458683			409	0.000440077			409	0.00547432
	410	0.586716			410	0.0113944			410	0.00380391			410	0.000378792			410	0.00482235
	412	0.630805			412	0.0312095			412	0.00320393			412	0.000596856			412	0.00429321
	415	0.609266			415	0.0250683			415	0.0028554			415	0.000604281			415	0.00343617
	417	0.6127			417	0.0212265			417	0.00517781			417	0.000485726			417	0.00557435
	421	0.631542			421	0.017019			421	0.00446145			421	0.00337608			421	0.00476645
	423	0.63471			423	0.0141955			423	0.0266073			423	0.0028692			423	0.00421344
	424	0.626918			424	0.0116781			424	0.0214713			424	0.0146555			424	0.00342923

## Sheet: figure 5d
Undersized	Steps(500x)	Loss value		Standard	Steps(500x)	Loss value		Oversized	Steps(500x)	Loss value		Resolution-reduced	Steps(500x)	Loss value
	1	0.237367			1	0.246006			1	0.323246			1	0.225825
	2	0.246343			2	0.233752			2	0.307138			2	0.245106
	3	0.225399			3	0.234694			3	0.29255			3	0.248184
	4	0.232833			4	0.228479			4	0.274384			4	0.255498
	8	0.225506			8	0.263609			8	0.251364			8	0.238297
	9	0.22644			9	0.239574			9	0.260878			9	0.23425
	10	0.212971			10	0.22929			10	0.251771			10	0.25026
	11	0.208811			11	0.26375			11	0.257412			11	0.250391
	13	0.204908			13	0.262246			13	0.241134			13	0.223377
	17	0.178012			17	0.238135			17	0.232045			17	0.230671
	21	0.170343			21	0.243371			21	0.201818			21	0.241711
	24	0.145573			24	0.214666			24	0.172984			24	0.230002
	25	0.131879			25	0.186181			25	0.1483			25	0.214809
	26	0.120864			26	0.172435			26	0.175301			26	0.215257
	30	0.111644			30	0.139962			30	0.156282			30	0.236065
	31	0.101815			31	0.130595			31	0.139609			31	0.213065
	33	0.0887754			33	0.141457			33	0.119827			33	0.196222
	36	0.0829271			36	0.130935			36	0.108055			36	0.190536
	37	0.127397			37	0.125047			37	0.0929887			37	0.206026
	38	0.107133			38	0.106265			38	0.101928			38	0.207547
	43	0.0966519			43	0.0945793			43	0.083861			43	0.205195
	45	0.0951617			45	0.081109			45	0.0848582			45	0.183939
	48	0.0901417			48	0.07831			48	0.0697603			48	0.162846
	49	0.0984561			49	0.076851			49	0.0651862			49	0.172819
	50	0.0850587			50	0.0633477			50	0.0681922			50	0.146104
	51	0.0704218			51	0.0512425			51	0.0651174			51	0.149228
	52	0.0588317			52	0.0463424			52	0.0547795			52	0.147685
	56	0.0509668			56	0.0402649			56	0.0519256			56	0.133856
	62	0.0452692			62	0.0611832			62	0.0642355			62	0.128743
	64	0.0427854			64	0.0676447			64	0.0570703			64	0.136926
	65	0.0353999			65	0.069292			65	0.0458524			65	0.150148
	66	0.0361322			66	0.0594254			66	0.0592568			66	0.149437
	69	0.0299556			69	0.0511396			69	0.0588576			69	0.138973
	72	0.026333			72	0.0644251			72	0.0738961			72	0.181218
	74	0.0291083			74	0.0635283			74	0.0607311			74	0.151052
	78	0.0241989			78	0.0627396			78	0.0534082			78	0.156956
	83	0.047906			83	0.0555014			83	0.0464302			83	0.172682
	84	0.0400723			84	0.049611			84	0.0400415			84	0.169332
	86	0.0329142			86	0.0496575			86	0.0399382			86	0.14967
	88	0.0282619			88	0.050956			88	0.0434549			88	0.127163
	89	0.0264637			89	0.0579225			89	0.0376077			89	0.116959
	92	0.026488			92	0.0475576			92	0.0408738			92	0.101498
	97	0.0249937			97	0.0511375			97	0.0329986			97	0.108386
	102	0.020631			102	0.0418521			102	0.0267777			102	0.10869
	105	0.0200987			105	0.0445853			105	0.0249429			105	0.0876161
	107	0.0164606			107	0.0509815			107	0.0217683			107	0.0867163
	108	0.0135954			108	0.0423582			108	0.0179264			108	0.0960493
	111	0.0110308			111	0.0355703			111	0.0202359			111	0.0843738
	113	0.0139959			113	0.0294036			113	0.0164899			113	0.0767116
	116	0.0116409			116	0.0244672			116	0.0178156			116	0.067424
	119	0.0117452			119	0.0216778			119	0.0143003			119	0.0738338
	120	0.0119795			120	0.0196251			120	0.0132329			120	0.0785434
	122	0.0098094			122	0.0302699			122	0.0108506			122	0.074331
	123	0.0165538			123	0.0242368			123	0.021622			123	0.0800763
	124	0.0134265			124	0.0214803			124	0.0338015			124	0.0885256
	125	0.0133964			125	0.0183059			125	0.0283831			125	0.0984189
	129	0.0113521			129	0.0164184			129	0.0252651			129	0.0875333
	135	0.00989651			135	0.0183058			135	0.0219039			135	0.0809183
	137	0.0147847			137	0.0153391			137	0.0352484			137	0.0667079
	140	0.0140899			140	0.013858			140	0.0283391			140	0.0718824
	141	0.0113131			141	0.0111185			141	0.0244832			141	0.0820572
	142	0.0160819			142	0.00900686			142	0.0200502			142	0.0783509
	145	0.0206555			145	0.0127374			145	0.0192768			145	0.0641104
	146	0.0170299			146	0.012963			146	0.0166885			146	0.0568979
	148	0.0146211			148	0.0123758			148	0.0157807			148	0.0589634
	150	0.0118975			150	0.0100007			150	0.0132675			150	0.0526645
	153	0.00977323			153	0.0108006			153	0.0108102			153	0.0496918
	154	0.00895375			154	0.0105464			154	0.0183879			154	0.047304
	155	0.00755429			155	0.0104761			155	0.0162252			155	0.0390876
	156	0.00682956			156	0.0101411			156	0.0165513			156	0.0480421
	157	0.00652986			157	0.0119198			157	0.0170839			157	0.0394319
	159	0.00567238			159	0.010535			159	0.0138216			159	0.0521036
	160	0.00462577			160	0.011075			160	0.0129799			160	0.0487759
	161	0.00500036			161	0.0108886			161	0.0104155			161	0.0490429
	163	0.00486392			163	0.0105155			163	0.00934238			163	0.043761
	165	0.00394098			165	0.0154734			165	0.0144953			165	0.0363941
	169	0.00472018			169	0.0155289			169	0.014076			169	0.0334974
	172	0.0129112			172	0.014249			172	0.0113202			172	0.0283489
	174	0.0158223			174	0.0114467			174	0.00911444			174	0.0398363
	175	0.0143338			175	0.0172545			175	0.00828149			175	0.0533268
	176	0.0119024			176	0.0159189			176	0.00776472			176	0.0475455
	178	0.0103379			178	0.0128221			178	0.00629367			178	0.0560964
	180	0.00898775			180	0.0199154			180	0.00585264			180	0.0453662
	182	0.00724007			182	0.0167877			182	0.00718416			182	0.0473769
	183	0.0107014			183	0.0135438			183	0.0177133			183	0.0392729
	184	0.0107378			184	0.013211			184	0.0142637			184	0.0450999
	185	0.00983145			185	0.0141625			185	0.0142344			185	0.0542969
	187	0.00812534			187	0.0178282			187	0.0135013			187	0.056094
	189	0.00672269			189	0.0209605			189	0.0118328			189	0.0473899
	200	0.00582161			200	0.0217967			200	0.0104999			200	0.0384892
	201	0.00467037			201	0.0177261			201	0.0100225			201	0.0593789
	205	0.00572328			205	0.0142492			205	0.00826205			205	0.051324
	207	0.00482918			207	0.0115165			207	0.00679065			207	0.0548688
	211	0.0145077			211	0.020712			211	0.00629732			211	0.057845
	216	0.0116968			216	0.017585			216	0.00529267			216	0.047386
	217	0.0201328			217	0.0142632			217	0.00773091			217	0.0436984
	221	0.0181121			221	0.0119343			221	0.0091644			221	0.0499984
	225	0.0145075			225	0.0219944			225	0.00799783			225	0.0435146
	226	0.0264348			226	0.0176055			226	0.00643052			226	0.0408797
	227	0.0212516			227	0.0172115			227	0.0069145			227	0.038362
	230	0.0176689			230	0.0152639			230	0.00594377			230	0.0335134
	231	0.0142683			231	0.0122218			231	0.00558477			231	0.0271363
	232	0.0118261			232	0.00982411			232	0.00457702			232	0.0299437
	233	0.0100682			233	0.00852935			233	0.00369469			233	0.0549165
	236	0.00838554			236	0.00749449			236	0.00332554			236	0.0786174
	237	0.0129248			237	0.00649508			237	0.00291099			237	0.0722365
	239	0.0111438			239	0.00557961			239	0.00268508			239	0.0579971
	242	0.0090417			242	0.0051641			242	0.00486015			242	0.0559435
	243	0.0319535			243	0.00457284			243	0.0044171			243	0.0541839
	245	0.0256488			245	0.0038426			245	0.0164715			245	0.0437233
	250	0.0207153			250	0.00311174			250	0.0131875			250	0.0369592
	251	0.0166865			251	0.00255855			251	0.0143863			251	0.0362106
	253	0.0134503			253	0.0254736			253	0.0128572			253	0.0292263
	257	0.0156169			257	0.0204366			257	0.0103464			257	0.0327573
	260	0.029439			260	0.0205448			260	0.00877808			260	0.0354535
	262	0.0240631			262	0.044			262	0.009064			262	0.0343607
	263	0.0199014			263	0.0358369			263	0.00754186			263	0.0294347
	264	0.0160603			264	0.0356157			264	0.00623465			264	0.0236887
	265	0.0154384			265	0.0286957			265	0.00558166			265	0.0227563
	266	0.0124771			266	0.0231289			266	0.0075814			266	0.0464485
	267	0.011848			267	0.0190698			267	0.00634411			267	0.0390503
	268	0.00953935			268	0.0283109			268	0.00509625			268	0.0360902
	269	0.00878652			269	0.0227466			269	0.00408129			269	0.028947
	270	0.00788125			270	0.018208			270	0.00341299			270	0.035457
	271	0.00631608			271	0.0147747			271	0.00541402			271	0.057661
	274	0.00525151			274	0.0154176			274	0.00832418			274	0.0507684
	275	0.00996295			275	0.0124849			275	0.00688085			275	0.048899
	277	0.0113125			277	0.0238186			277	0.00551455			277	0.0570865
	279	0.00906395			279	0.0191309			279	0.00451035			279	0.0609065
	280	0.0076259			280	0.0156434			280	0.0039734			280	0.0706691
	283	0.00610573			283	0.0125388			283	0.0115357			283	0.0590169
	285	0.00494467			285	0.0112505			285	0.0156042			285	0.0489734
	288	0.00408473			288	0.00902688			288	0.0128362			288	0.0423844
	290	0.00351147			290	0.00723603			290	0.0104616			290	0.0394156
	291	0.00371452			291	0.00580533			291	0.00837046			291	0.0348751
	293	0.00305989			293	0.00464758			293	0.00671967			293	0.0289991
	294	0.00747254			294	0.00379671			294	0.00537839			294	0.0245149
	296	0.012992			296	0.00307015			296	0.00579817			296	0.0200281
	297	0.0104175			297	0.00247129			297	0.010771			297	0.035971
	300	0.00862985			300	0.00292442			300	0.0140327			300	0.0318016
	301	0.00989084			301	0.0026097			301	0.0112765			301	0.0469309
	302	0.00802378			302	0.00219686			302	0.00902857			302	0.0385049
	305	0.00647127			305	0.00216767			305	0.0101989			305	0.0315045
	311	0.00633769			311	0.0028238			311	0.00828627			311	0.025763
	318	0.0109576			318	0.00347197			318	0.00893367			318	0.0207565
	321	0.00894489			321	0.00294754			321	0.010634			321	0.01716
	322	0.00725545			322	0.00240143			322	0.0196299			322	0.0251311
	323	0.00585596			323	0.00208893			323	0.0160416			323	0.0437829
	324	0.00469483			324	0.00177281			324	0.0130533			324	0.0350752
	326	0.00380719			326	0.00856838			326	0.0112166			326	0.0337473
	328	0.00315144			328	0.00741203			328	0.0135064			328	0.0271339
	329	0.00358568			329	0.00593608			329	0.0119922			329	0.0220625
	331	0.00295712			331	0.00504491			331	0.00961136			331	0.0319287
	332	0.00343076			332	0.00405208			332	0.00811218			332	0.0256464
	334	0.00542552			334	0.00336286			334	0.0064919			334	0.021904
	335	0.00450198			335	0.00271916			335	0.00660016			335	0.0197663
	337	0.0222517			337	0.00253344			337	0.00554549			337	0.0217635
	339	0.0200995			339	0.0022879			339	0.0133641			339	0.0174911
	341	0.0171255			341	0.00184098			341	0.0106933			341	0.0157669
	342	0.0137218			342	0.00526913			342	0.0136246			342	0.0126289
	343	0.0151319			343	0.00449272			343	0.0109239			343	0.0167251
	347	0.0121815			347	0.00422534			347	0.0110999			347	0.0186148
	349	0.00975553			349	0.00364967			349	0.0143416			349	0.0205983
	350	0.00797447			350	0.00292924			350	0.0120372			350	0.0166636
	351	0.00640717			351	0.0034078			351	0.00963771			351	0.0134918
	355	0.00529435			355	0.00276147			355	0.0105524			355	0.0118082
	358	0.00486483			358	0.00223999			358	0.0493806			358	0.0154569
	360	0.00448928			360	0.00181904			360	0.0399645			360	0.0194826
	361	0.00368176			361	0.00146173			361	0.0320317			361	0.0158456
	364	0.00320551			364	0.0020484			364	0.0258454			364	0.0129272
	366	0.00344652			366	0.0161612			366	0.0207542			366	0.0104207
	367	0.00277514			367	0.0213186			367	0.0173419			367	0.0112299
	368	0.00259027			368	0.0191376			368	0.0141923			368	0.0405232
	369	0.00207926			369	0.0154454			369	0.0115319			369	0.0324549
	371	0.0074925			371	0.012815			371	0.00947712			371	0.0427909
	375	0.00606741			375	0.0112567			375	0.00784365			375	0.0372232
	381	0.00487542			381	0.0189354			381	0.0158754			381	0.0298932
	382	0.00469915			382	0.0196741			382	0.0127701			382	0.0243907
	385	0.00385272			385	0.0160542			385	0.0102185			385	0.020777
	386	0.00309813			386	0.0128527			386	0.00832175			386	0.0168529
	387	0.00268207			387	0.0103002			387	0.00690934			387	0.0144628
	391	0.00268464			391	0.00841963			391	0.00554152			391	0.028153
	392	0.00224001			392	0.00675818			392	0.00476421			392	0.0383139
	396	0.00340167			396	0.00559396			396	0.00419302			396	0.0505272
	399	0.00288275			399	0.00450555			399	0.00357878			399	0.0432682
	401	0.00231443			401	0.00376943			401	0.00292727			401	0.034624
	402	0.00199975			402	0.00319743			402	0.00695185			402	0.0301392
	403	0.00169749			403	0.00256371			403	0.00557777			403	0.0453446
	405	0.00590857			405	0.00207785			405	0.00457872			405	0.036778
	406	0.0047545			406	0.00166419			406	0.0036704			406	0.0297303
	407	0.00391527			407	0.00625545			407	0.00339818			407	0.0238407
	408	0.00836618			408	0.00682518			408	0.00279236			408	0.0199352
	409	0.00670693			409	0.00547432			409	0.00237977			409	0.016271
	410	0.00582847			410	0.00482235			410	0.00341576			410	0.0154816
	412	0.00480292			412	0.00429321			412	0.00274823			412	0.0135198
	415	0.00463562			415	0.00343617			415	0.00219879			415	0.0108382
	417	0.0078124			417	0.00557435			417	0.00177659			417	0.0111818
	421	0.00726092			421	0.00476645			421	0.00142246			421	0.0113872
	423	0.00605124			423	0.00421344			423	0.00116357			423	0.0166157
	424	0.00520623			424	0.00342923			424	0.000992136			424	0.0145048
