# Supplementary material for: Deep learning-based predictive identification of neural stem cell differentiation
Source: Nat Commun. 2021 May 10;12:2614. doi: 10.1038/s41467-021-22758-0 (PMC8110743; doi:10.1038/s41467-021-22758-0)
Supplement: Supplementary file 3 — Source Data [file 41467_2021_22758_MOESM3_ESM.zip › Source data/supplementary fig 2.xlsx]

## Sheet: supp fig2c
	5D				3D				1D
NeuN	P3	P4	P5		P3	P4	P5		P3	P4	P5
	86.1778	75.5278	84.8194		59.3567	70.7014	73.8786		61.3954	31.4763	46.6159
	84.9688	79.314	88.4641		65.3846	64.1052	65.1551		52.346	58.3902	54.7124
	78.516	84.8209	77.3636		73.431	61.4659	77.0932		55.8442	70.3928	61.5147
GFAP	5D				3D				1D
	P3	P4	P5		P3	P4	P5		P3	P4	P5
	12.7809	11.7292	9.456		22.0696	34.9673	43.6731		44.7989	47.526	42.7397
	11.2933	10.255	12.1253		34.6596	37.8947	32.0291		48.5591	45.9845	46.8707
	8.1014	7.6008	10.3935		37.7153	25.5356	29.0631		54.3353	56.9405	55.305
