# Supplementary material for: Deep learning-based predictive identification of neural stem cell differentiation
Source: Nat Commun. 2021 May 10;12:2614. doi: 10.1038/s41467-021-22758-0 (PMC8110743; doi:10.1038/s41467-021-22758-0)
Supplement: Supplementary file 3 — Source Data [file 41467_2021_22758_MOESM3_ESM.zip › Source data/supplementary fig 4.xlsx]

## Sheet: supp fig 4f
	Oligodendrocyte 3D	Oligodendrocyte 2D	Oligodendrocyte 1D	Oligodendrocyte 12h	Oligodendrocyte 8h	Oligodendrocyte 4h	Oligodendrocyte 2h
oligo2	60.6061	57.9926	55.615	49.5455	54.2553	40.6242	42.9128
	61.9835	54.054	50.8064	52.3452	50.5209	42.3333	41.2794
	68.2759	54.3689	52.4823	46.8542	49.0719	48.2106	45.0716
	Neuron 12h	Neuron 8h	Neuron 4h	Neuron 2h
NeuN	4.10256	3.47222	0.911854	0.337838
	3.0817	4.5932	1.2947	0.10857
	2.4789	1.3909	2.1849	1.2389
	Astrocyte 12h	Astrocyte 8h	Astrocyte 4h	Astrocyte 2h
GFAP	87.1	80.7407	69.6875	70.3971
	83.9	89.4697	72.2106	75.2963
	79.3	81.3762	80.5941	73.3333

## Sheet: supp fig4g
	Neuron 5D	Neuron 3D	Neuron 1D	Neuron 12h	Neuron 8h	Neuron 4h	Neuron 2h
NeuN	20.9663	6.21893	4.9703	0.807571	0.494723	0.577638	1.01163
	24.9333	8.73415	3.27918	0.630999	0.551296	0.733469	0.659639
	30.2738	8.85607	3.53898	0.622951	0.382063	0.795728	0.7593
	Astrocyte 2D	Astrocyte 1D	Astrocyte 0.5D	Astrocyte 8h	Astrocyte 4h	Astrocyte 2h
GFAP	31.8525	13.3614	2.21914	0.203553	0.421975	0.199514
	30.7675	20.2521	2.20381	0.235965	0.456782	0.249413
	33.9028	19.8353	2.04202	0.188932	0.445227	0.243526
	Oligodendrocyte 3D	Oligodendrocyte 2D	Oligodendrocyte 1D	Oligodendrocyte 12h	Oligodendrocyte 8h	Oligodendrocyte 4h	Oligodendrocyte 2h
olig2	0.929778	0.758531	0.509614	0.423057	0.400126	0.242169	0.28233
	1.05501	0.748832	0.508299	0.418495	0.415425	0.240966	0.270543
	1.09458	0.85574	0.471725	0.432582	0.429202	0.265213	0.328081
NeuN	p value		GFAP	p value		Olig2	p value
Neuron 5D vs. Neuron 3D	0.016		Astrocyte 2D vs. Astrocyte 1D	0.013		Oligodendrocyte 3 day vs. Oligodendrocyte 2 day	0.021
Neuron 3D vs. Neuron 1D	0.024		Astrocyte 1D vs. Astrocyte 0.5D	0.02		Oligodendrocyte 2 day vs. Oligodendrocyte 1 day	0.0074
Neuron 1D vs. Neuron 12h	0.024		Astrocyte 0.5D vs. Astrocyte 8h	<0.001		Oligodendrocyte 1 day vs. Oligodendrocyte 12h	0.02
Neuron 12h vs. Neuron 8h	0.056		Astrocyte 8h vs. Astrocyte 4h	<0.001		Oligodendrocyte 12h vs. Oligodendrocyte 8h	0.3745
Neuron 8h vs. Neuron 4h	0.054		Astrocyte 4h vs. Astrocyte 2h	<0.001		Oligodendrocyte 8h vs. Oligodendrocyte 4h	0.0001
Neuron 4h vs. Neuron 2h	0.44					Oligodendrocyte 4h vs. Oligodendrocyte 2h	0.1123
