# Supplementary material for: Deep learning-based predictive identification of neural stem cell differentiation
Source: Nat Commun. 2021 May 10;12:2614. doi: 10.1038/s41467-021-22758-0 (PMC8110743; doi:10.1038/s41467-021-22758-0)
Supplement: Supplementary file 3 — Source Data [file 41467_2021_22758_MOESM3_ESM.zip › Source data/supplementary fig 6.xlsx]

## Sheet: supp Fig 6a
		Astrocyte 2D	Astrocyte 1D	Astrocyte 0.5D	Neuron 5D	Neuron 3D	Neuron 1D	LDH-NT3 5D	LDH-NT3 3D	LDH-NT3 1D	NT3 5D	NT3 3D	NT3 1D
Fig.2	qPCR NeuN	0.104	0.156	0.158	0.838	0.078	0.273	0.095	0.499	0.234	0.289	0.257	0.742
	qPCR GFAP	0.664	0.103	0.149	0.879	0.474	0.326	0.237	0.996	0.838	0.789	0.608	0.664
	qPCR TUJ1	0.651	0.506	0.55	0.812	0.712	0.425	0.905	0.396	0.213	0.305	0.469	0.741
	qPCR Nestin	0.091	0.128	0.206	0.712	0.779	0.711	0.908	0.988	0.422	0.671	0.163	0.412
	Western NeuN	0.68	0.561	0.289	0.318	0.562	0.107	0.84	0.774	0.412	0.126	0.492	0.4
	Western GFAP	0.574	0.434	0.616	0.678	0.394	0.285	0.756	0.541	0.47	0.414	0.436	0.49
	Western TUJ1	0.717	0.477	0.866	0.62	0.32	0.679	0.466	0.619	0.371	0.987	0.957	0.733
	Western Nestin	0.88	0.876	0.843	0.686	0.545	0.488	0.98	0.511	0.302	0.235	0.084	0.956
	immu NeuN	0.958	0.289	0.838	0.064	0.797	0.806	0.383	0.553	0.321	0.539	0.146	0.258
	immu GFAP	0.29	0.769	0.777	0.569	0.526	0.256	0.191	0.865	0.849	0.158	0.27	0.515

## Sheet: supp Fig 6b
		NGF 5D	NGF 3D	NGF 1D	CNTF 5D	CNTF3D	CNTF 1D	NT4 5D	NT4 3D	NT4 1D	MT 5D	MT 3D	MT 1D
Fig.3	immu NeuN	0.5121	0.5977	0.5694	0.5997	0.1995	0.3419	0.9165	0.5249	0.2604	0.8428	0.6507	0.5948
	immu GFAP	0.9531	0.9096	0.3776	0.3896	0.6813	0.2568	0.7656	0.4832	0.2795	0.3348	0.258	0.553

## Sheet: supp Fig 6c
Supp Fig.2		5D-P3	5D-P4	5D-P5	3D-P3	3D-P4	3D-P5	1D-P3	1D-P4	1D-P5
	qPCR-GFAP	0.604	0.688	0.675	0.354	0.437	0.369	0.768	0.249	0.627
	qPCR-NeuN	0.281	0.797	0.626	0.842	0.537	0.503	0.751	0.584	0.904

## Sheet: supp Fig 6d
	Supp Fig.4		Neuron 5D	Neuron 3D	Neuron 1D	Neuron 12h	Neuron 8h	Neuron 4h	Neuron 2h
		qPCR-NeuN	0.838	0.078	0.273	0.074	0.639	0.536	0.531
		immu NeuN				0.718	0.673	0.568	0.369
			Astrocyte 2D	Astrocyte 1D	Astrocyte 12h	Astrocyte 8h	Astrocyte 4h	Astrocyte 2h
		qPCR-GFAP	0.664	0.103	0.149	0.589	0.634	0.207
		immu GFAP			0.803	0.125	0.425	0.782
			Oligodendrocyte 3 day	Oligodendrocyte 2 day	Oligodendrocyte 1 day	Oligodendrocyte 12h	Oligodendrocyte 8h	Oligodendrocyte 4h	Oligodendrocyte 2h
		qPCR-Olig2	0.443	0.157	0.058	0.617	0.942	0.084	0.373
		immu Olig2	0.323	0.138	0.669	0.978	0.524	0.413	0.848
